# Supplementary material for: Multimodal epigenetic sequencing analysis (MESA) of cell-free DNA for non-invasive colorectal cancer detection
Source: Genome Med. 2024 Jan 16;16:9. doi: 10.1186/s13073-023-01280-6 (PMC10790422; doi:10.1186/s13073-023-01280-6)
Supplement: Supplementary file 1 — Additional file 1: Table S1. Summary of studies based on non-destructive cfDNA methylation sequencing. Table S2. Cilinical information and sequencing statistics for Cohort 1. Table S3. Cilinical information and sequencing statistics for Cohort 2. Table S4. Cilinical information and sequencing statistics for Cohort 3. Table S5. The whole targeted panel for Cohort 1. Table S6. The nucleosome organization targeted panel for Cohort 1. Table S7. The whole targeted panel for Cohort 2. Table S8. The nucleosome organization targeted panel for Cohort 2. Table S9. The whole targeted panel for Cohort 3. Table S10. The nucleosome organization targeted panel for Cohort 3. Table S11. Summary of nucleosome-associated features in cfDNA-based cancer liquid biopsy literature. Table S12. Sensitivity and F1 score of models based on different modalities. Table S13. Confusion matrix of models based on different modalities. Table S14. The AUC values of ROC curves for different models and cancer patients in different stages. [file 13073_2023_1280_MOESM1_ESM.xlsx]

## Sheet: Summary of all tables
Table S1. Summary of studies based on non-destructive cfDNA methylation sequencing
Table S2. Cilinical information and sequencing statistics for Cohort 1
Table S3. Cilinical information and sequencing statistics for Cohort 2
Table S4. Cilinical information and sequencing statistics for Cohort 3
Table S5. The whole targeted panel for Cohort 1
Table S6. The nucleosome organization targeted panel for Cohort 1
Table S7. The whole targeted panel for Cohort 2
Table S8. The nucleosome organization targeted panel for Cohort 2
Table S9. The whole targeted panel for Cohort 3
Table S10. The nucleosome organization targeted panel for Cohort 3
Table S11. Summary of nucleosome-associated features in cfDNA-based cancer liquid biopsy literature
Table S12. Sensitivity and F1 score of models based on different modalities
Table S13. Confusion matrix of models based on different modalities
Table S14. The AUC values of ROC curves for different models and cancer patients in different stages

## Sheet: Table S1
Table S1. Summary of studies based on non-destructive cfDNA methylation sequencing.
Study	Study cohort	Sample size	Sequencing method	Sequencing depth (mean)	Studied epigenetic modalities	Study cancer detection using multimodal information or not
This study	Cohort 1: colon cancer patients (n = 70) and non-cancer controls (n = 60); Cohort 2: colon cancer patients (n = 129) and non-cancer controls (n = 203); Cohort 3: colon cancer patients (n = 88) and non-cancer controls (n = 140)	690	Targeted EM-seq	74.2 for Cohort 1; 200.3 for Cohort 2; 157.4 for Cohort 3	DNA methylation, nucleosome occupancy, nucleosome fuzziness, and WPS	Yes
Science Advances, 2021	Hepatocellular carcinoma (n = 21); pancreatic ductal adenocarcinoma (n = 23); healthy controls (n = 30); cirrhosis (n = 4); pancreatitis (n = 7)	85	cfTAPS	11.6	DNA methylation and fragmentation	Yes
Genome Medicine, 2020	Acute or chronic kidney disease (n = 6); healthy controls (n = 6)	12	cfNOMe	59.7	DNA methylation and nucleosome occupancy	No

## Sheet: Table S2
Table S2. Clinical information and sequencing statistics for Cohort 1.
Sample ID	Site	Age	Gender	Disease Status	Stage	Sequencing Coverage	Lambda DNA Methylation Ratio
FT-SA100097	BioIVT	83	F	Cancer	2	61.4591	0.00792538
FT-SA100099	DX Biosamples	78	M	Cancer	3	66.1451	0.00751752
FT-SA100100	ELITE site 134	54	M	Cancer	3	59.7916	0.00400198
FT-SA100101	BioOptions	73	M	Cancer	4	122.802	0.00423386
FT-SA100116	ELITE site 136	64	M	Cancer	4	60.0059	0.00383903
FT-SA100120	ELITE site 280	66	M	Cancer	4	53.7325	0.00456731
FT-SA100121	ELITE site 168	72	M	Cancer	3	96.9304	0.00411014
FT-SA100122	ELITE site 280	49	M	Cancer	4	77.9626	0.00397797
FT-SA100123	ELITE site 280	52	M	Cancer	4	49.2113	0.00414085
FT-SA100125	ELITE site 514	45	M	Cancer	2	82.0954	0.00441732
FT-SA100129	ELITE site 514	83	M	Cancer	3	76.7415	0.0038023
FT-SA100133	ELITE site 142	69	F	Cancer	1	64.3683	0.00419687
FT-SA100134	Discovery Life Sciences	49	M	Cancer	2	48.9562	0.00419672
FT-SA100138	ELITE site 514	78	M	Cancer	1	61.962	0.00445742
FT-SA100140	ELITE site 514	87	F	Cancer	1	79.0681	0.00436867
FT-SA100141	BioIVT	81	F	Cancer	1	75.0496	0.00349923
FT-SA100143	ELITE site 134	73	M	Cancer	2	106.716	0.00365195
FT-SA100144	ELITE site 137	40	M	Cancer	2	67.6051	0.00453473
FT-SA100145	ELITE site 514	59	M	Cancer	2	71.2064	0.00391737
FT-SA100146	BioIVT	72	M	Cancer	3	71.3852	0.00333333
FT-SA100147	BioIVT	77	M	Cancer	3	59.2301	0.00394715
FT-SA100148	ELITE site 134	58	F	Cancer	3	82.8879	0.00372774
FT-SA100149	ELITE site 514	73	F	Cancer	3	108.046	0.00372954
FT-SA100150	ELITE site 168	81	M	Cancer	3	90.3724	0.00378451
FT-SA100151	ELITE site 139	81	M	Cancer	3	74.5643	0.00414351
FT-SA100152	BioIVT	69	F	Cancer	4	102.55	0.00397467
FT-SA100153	DX Biosamples	60	F	Cancer	4	52.9262	0.00397617
FT-SA100154	ELITE site 168	69	M	Cancer	4	98.6897	0.00368079
FT-SA100155	ELITE site 280	26	F	Cancer	4	95.6041	0.00388428
FT-SA100156	ELITE site 137	62	M	Cancer	4	78.4324	0.00424076
FT-SA100157	ELITE site 280	54	M	Cancer	4	70.3244	0.00317645
FT-SA100158	ELITE site 514	86	F	Cancer	4	71.8941	0.0045238
FT-SA100159	ELITE site 282	72	M	Cancer	4	98.2214	0.0033778
FT-SA104218	BioIVT	77	F	Cancer	2	40.7403	0.00365787
FT-SA104219	BioOptions	54	F	Cancer	4	49.6615	0.00325056
FT-SA104220	ELITE site 134	81	M	Cancer	3	57.4576	0.00279516
FT-SA104221	DX Biosamples	54	F	Cancer	3	58.7745	0.00319712
FT-SA104222	DX Biosamples	55	F	Cancer	2	64.0175	0.00314025
FT-SA104223	BioIVT	78	M	Cancer	4	79.2847	0.00239856
FT-SA104224	Discovery Life Sciences	58	F	Cancer	3	52.79	0.0026194
FT-SA104225	Discovery Life Sciences	55	F	Cancer	4	77.4096	0.00281759
FT-SA104226	DX Biosamples	62	F	Cancer	4	87.5966	0.00328968
FT-SA104227	DX Biosamples	66	M	Cancer	3	69.9064	0.00310543
FT-SA104228	ELITE site 514	66	F	Cancer	2	70.3584	0.00325142
FT-SA104229	ELITE site 514	51	F	Cancer	1	81.4336	0.00252124
FT-SA104230	ELITE site 168	70	M	Cancer	3	86.5646	0.00378621
FT-SA104232	ELITE site 514	42	F	Cancer	3	68.7098	0.00365552
FT-SA104236	ELITE site 514	73	M	Cancer	3	95.2625	0.00240716
FT-SA104241	ELITE site 514	67	M	Cancer	3	95.3272	0.0030257
FT-SA104247	ELITE site 136	60	M	Cancer	3	63.9165	0.00281855
FT-SA104248	ELITE site 281	70	M	Cancer	4	61.6735	0.00289842
FT-SA104254	ELITE site 280	55	F	Cancer	3	56.9783	0.00376024
FT-SA104256	ELITE site 280	64	M	Cancer	3	86.5564	0.00356238
FT-SA104257	ELITE site 137	62	M	Cancer	4	76.0122	0.00256921
FT-SA104259	ELITE site 168	64	F	Cancer	4	117.097	0.00301798
FT-SA104260	ELITE site 280	84	F	Cancer	3	80.285	0.00293104
FT-SA104261	ELITE site 514	58	F	Cancer	2	66.9852	0.0034867
FT-SA104266	ELITE site 136	59	F	Cancer	4	62.0083	0.00370869
FT-SA104269	Discovery Life Sciences	68	M	Cancer	2	82.3319	0.00253529
FT-SA104273	ELITE site 280	54	M	Cancer	3	97.7797	0.00307803
FT-SA104274	ELITE site 281	68	F	Cancer	4	115.651	0.00309087
FT-SA104277	ELITE site 514	82	F	Cancer	3	93.8001	0.00309234
FT-SA104282	ELITE site 280	68	M	Cancer	4	102.221	0.00376259
FT-SA104294	ELITE site 514	55	M	Cancer	1	70.6448	0.0030789
FT-SA104296	ELITE site 514	88	F	Cancer	4	48.3672	0.00392387
FT-SA104297	ELITE site 136	47	M	Cancer	4	55.0813	0.00349122
FT-SA104300	BioIVT	85	M	Cancer	1	61.8241	0.00297706
FT-SA104301	ELITE site 514	52	F	Cancer	4	68.3218	0.00350317
FT-SA104302	ELITE site 514	49	F	Cancer	1	53.6279	0.00298264
FT-SA104303	BioIVT	77	M	Cancer	NA	71.8459	0.00322177
FT-SA100107	ELITE site 995	68	F	Non-Cancer	NA	73.2921	0.00475514
FT-SA100108	ELITE site 995	28	F	Non-Cancer	NA	74.5214	0.00481075
FT-SA100111	ELITE site 995	37	M	Non-Cancer	NA	59.9235	0.00409537
FT-SA100114	ELITE site 995	35	F	Non-Cancer	NA	78.3466	0.00913018
FT-SA100115	ELITE site 995	46	M	Non-Cancer	NA	73.2745	0.00430099
FT-SA100117	ELITE site 995	70	F	Non-Cancer	NA	75.1173	0.00405995
FT-SA100119	ELITE site 995	59	M	Non-Cancer	NA	57.7087	0.00410142
FT-SA100128	BioIVT	51	F	Non-Cancer	NA	69.5047	0.00391166
FT-SA100130	BioIVT	34	M	Non-Cancer	NA	95.6824	0.00442091
FT-SA100131	ELITE site 995	59	F	Non-Cancer	NA	75.506	0.00429544
FT-SA100135	ELITE site 995	56	F	Non-Cancer	NA	74.09	0.00388955
FT-SA100136	ELITE site 143	67	F	Non-Cancer	NA	69.5763	0.00392791
FT-SA100137	ELITE site 144	66	M	Non-Cancer	NA	68.825	0.00368982
FT-SA100139	ELITE site 144	60	F	Non-Cancer	NA	45.8082	0.00362049
FT-SA100160	ELITE site 354	64	F	Non-Cancer	NA	83.253	0.0041375
FT-SA100161	ELITE site 354	75	M	Non-Cancer	NA	97.9283	0.00369946
FT-SA100162	ELITE site 995	75	F	Non-Cancer	NA	73.9429	0.00351662
FT-SA100163	ELITE site 995	50	M	Non-Cancer	NA	74.8038	0.00386125
FT-SA100164	ELITE site 995	60	M	Non-Cancer	NA	77.2624	0.00368078
FT-SA100165	ELITE site 995	60	M	Non-Cancer	NA	89.6207	0.00332431
FT-SA100166	ELITE site 995	42	M	Non-Cancer	NA	73.5866	0.00394069
FT-SA100167	ELITE site 995	44	F	Non-Cancer	NA	82.7692	0.00411192
FT-SA100168	BioIVT	52	F	Non-Cancer	NA	80.8613	0.00374895
FT-SA104234	ELITE site 995	35	M	Non-Cancer	NA	59.4103	0.00354761
FT-SA104237	ELITE site 995	53	M	Non-Cancer	NA	67.6409	0.00307393
FT-SA104238	ELITE site 995	34	F	Non-Cancer	NA	50.5644	0.00312454
FT-SA104239	ELITE site 995	35	F	Non-Cancer	NA	86.0326	0.00263285
FT-SA104244	ELITE site 995	75	M	Non-Cancer	NA	85.2987	0.00301463
FT-SA104246	ELITE site 995	75	F	Non-Cancer	NA	83.3921	0.00277073
FT-SA104249	ELITE site 995	45	F	Non-Cancer	NA	70.0607	0.00288214
FT-SA104250	ELITE site 995	44	F	Non-Cancer	NA	79.2523	0.00322848
FT-SA104251	ELITE site 995	49	M	Non-Cancer	NA	76.9412	0.00297387
FT-SA104252	ELITE site 995	35	M	Non-Cancer	NA	78.2379	0.00345623
FT-SA104253	ELITE site 995	34	M	Non-Cancer	NA	90.4681	0.00303379
FT-SA104255	ELITE site 995	63	F	Non-Cancer	NA	73.7598	0.00303091
FT-SA104258	ELITE site 995	59	F	Non-Cancer	NA	87.8679	0.00359056
FT-SA104262	ELITE site 995	28	M	Non-Cancer	NA	74.2407	0.00307629
FT-SA104263	ELITE site 995	42	F	Non-Cancer	NA	66.1515	0.00316513
FT-SA104267	ELITE site 995	76	F	Non-Cancer	NA	61.0881	0.00326064
FT-SA104270	ELITE site 995	74	M	Non-Cancer	NA	84.4821	0.00246785
FT-SA104271	ELITE site 995	45	F	Non-Cancer	NA	85.14	0.00364804
FT-SA104275	ELITE site 995	55	F	Non-Cancer	NA	69.4027	0.00299743
FT-SA104276	ELITE site 995	62	F	Non-Cancer	NA	85.7364	0.00290001
FT-SA104278	ELITE site 995	43	M	Non-Cancer	NA	93.5126	0.00314234
FT-SA104279	ELITE site 995	59	F	Non-Cancer	NA	65.9969	0.00319904
FT-SA104280	ELITE site 995	35	F	Non-Cancer	NA	71.8399	0.00277127
FT-SA104281	ELITE site 995	39	M	Non-Cancer	NA	60.1386	0.00290011
FT-SA104283	BioIVT	58	F	Non-Cancer	NA	66.055	0.00244178
FT-SA104284	BioIVT	45	F	Non-Cancer	NA	73.3412	0.00381081
FT-SA104285	BioIVT	43	F	Non-Cancer	NA	64.2608	0.00257739
FT-SA104287	BioIVT	52	F	Non-Cancer	NA	102.451	0.00315144
FT-SA104288	BioIVT	54	F	Non-Cancer	NA	76.7967	0.00274311
FT-SA104289	BioIVT	48	F	Non-Cancer	NA	59.7523	0.00277839
FT-SA104293	ELITE site 995	44	F	Non-Cancer	NA	53.3705	0.00313391
FT-SA104304	ELITE site 995	69	M	Non-Cancer	NA	57.1359	0.00305013
FT-SA104305	ELITE site 995	48	M	Non-Cancer	NA	87.1023	0.0030392
FT-SA104307	ELITE site 280	58	F	Non-Cancer	NA	56.3882	0.002859
FT-SA104308	ELITE site 144	74	M	Non-Cancer	NA	53.0062	0.00286887
FT-SA104310	ELITE site 995	29	M	Non-Cancer	NA	55.0927	0.00263553
FT-SA104312	ELITE site 144	54	F	Non-Cancer	NA	44.9066	0.00368567

## Sheet: Table S3
Table S3. Clinical information and sequencing statistics for Cohort 2.
Sample ID	Site	Age	Gender	Disease Status	Stage	Sequencing Coverage	Lambda DNA Methylation Ratio
C011_13		54	M	Cancer	2	322.529	0.000929835
C011_14		61	M	Cancer	NA	208.425	0.000794275
C011_15		69	F	Cancer	4	167.655	0.000976765
C011_16		55	F	Cancer	1	119.462	0.000898038
C011_17		35	M	Cancer	3	160.736	0.000919059
C011_19		61	F	Cancer	NA	169.089	0.000847597
C011_20		48	F	Cancer	3	383.228	0.000885156
C011_22		66	F	Cancer	1	243.739	0.000801502
C011_23		55	F	Cancer	NA	198.759	0.000819646
C034_10		69	M	Cancer	1	124.27	0.000755054
C034_12		88	F	Cancer	3	100.932	0.000811871
C034_13		80	M	Cancer	4	104.19	0.00195756
C034_16		70	M	Cancer	NA	82.3785	0.00127957
C034_21		74	M	Cancer	3	86.2444	0.000749275
C033_02		39	F	Cancer	1	122.656	0.00174701
C012_11		68	M	Cancer	2	152.297	0.000776711
C012_12		63	M	Cancer	2	163.358	0.001045
C012_13		53	M	Cancer	1	237.705	0.000850286
C012_14		53	M	Cancer	3	206.619	0.000793068
C012_15		66	M	Cancer	4	227.292	0.000846
C012_16		54	M	Cancer	4	134.667	0.000979172
C012_17		73	F	Cancer	NA	186.959	0.000827569
C012_18		60	F	Cancer	3	245.694	0.00121026
C012_19		39	F	Cancer	4	211.731	0.000851744
C012_20		44	F	Cancer	3	185.602	0.000888341
C012_22		60	M	Cancer	3	268.776	0.00877024
C012_23		69	M	Cancer	1	341.524	0.000992481
C012_24		70	M	Cancer	4	200.756	0.000747295
C013_16		66	M	Cancer	NA	443.473	0.000579621
C013_21		68	M	Cancer	NA	189.228	0.00234496
C013_22		59	M	Cancer	2	295.79	0.000857503
C013_23		49	M	Cancer	NA	170.362	0.000872983
C013_24		67	M	Cancer	NA	556.873	0.000967057
C014_11		50	F	Cancer	3	129.727	0.000848705
C014_13		48	F	Cancer	NA	177.063	0.000762054
C014_14		63	F	Cancer	2	176.067	0.000879415
C014_18		75	M	Cancer	4	131.12	0.000908312
C014_21		32	M	Cancer	3	131.724	0.000959397
C014_24		48	F	Cancer	3	225.902	0.00166717
C015_13		31	M	Cancer	NA	160.26	0.000748899
C015_14		61	M	Cancer	NA	122.364	0.00101615
C015_16		66	M	Cancer	4	96.0681	0.0011803
C015_18		67	M	Cancer	NA	147.772	0.00102067
C015_19		49	M	Cancer	3	145.301	0.000883834
C015_20		78	M	Cancer	NA	164.925	0.00120691
C015_21		80	F	Cancer	NA	182.316	0.000718786
C015_22		74	F	Cancer	NA	138.613	0.00123436
C015_24		66	F	Cancer	3	199.278	0.000972099
C016_11		74	M	Cancer	NA	159.75	0.000954175
C016_13		83	F	Cancer	3	154.529	0.000761395
C016_18		62	M	Cancer	2	79.5165	0.000846879
C016_22		66	M	Cancer	3	96.2428	0.00079515
C016_23		59	M	Cancer	2	211.393	0.000801448
C017_11		78	M	Cancer	NA	146.634	0.00135536
C017_13		33	F	Cancer	4	121.344	0.00133107
C017_14		74	M	Cancer	3	140.47	0.00144766
C017_16		62	M	Cancer	4	136.477	0.00116197
C017_17		44	F	Cancer	NA	98.8673	0.00190794
C017_18		65	F	Cancer	3	76.8865	0.00116749
C017_20		61	M	Cancer	2	106.317	0.00126112
C017_21		89	F	Cancer	1	120.495	0.00155484
C017_22		68	F	Cancer	2	100.597	0.00141819
C017_23		66	M	Cancer	2	163.57	0.00101841
C017_24		55	F	Cancer	4	168.814	0.00102606
C018_11		69	M	Cancer	3	82.6535	0.00245618
C018_12		63	M	Cancer	4	201.897	0.00126041
C018_14		58	F	Cancer	NA	269.646	0.00114456
C018_15		59	F	Cancer	3	183.738	0.00101662
C018_17		61	M	Cancer	3	135.047	0.00103192
C018_20		54	M	Cancer	2	293.173	0.00160561
C018_21		83	F	Cancer	2	258.647	0.00175712
C018_22		85	M	Cancer	NA	260.82	0.000896441
C018_23		46	F	Cancer	3	224.899	0.00102949
C036_01		54	M	Cancer	3	276.795	0.00141502
C036_02		84	F	Cancer	1	399.479	0.00135528
C036_03		51	F	Cancer	3	223.446	0.00133249
C036_04		37	F	Cancer	3	569.757	0.0012802
C036_05		45	F	Cancer	4	403.613	0.00143086
C040_01		73	M	Cancer	3	150.464	0.00160023
C036_06		65	M	Cancer	1	325.764	0.000864886
C036_07		68	M	Cancer	3	205.729	0.00127737
C040_02		39	M	Cancer	1	483.445	0.00160942
C036_08		52	F	Cancer	3	272.135	0.00106252
C036_09		55	M	Cancer	2	211.721	0.00128642
C036_10		30	M	Cancer	2	320.961	0.00166236
C036_11		77	M	Cancer	NA	265.081	0.0014308
C040_03		70	M	Cancer	NA	468.794	0.00146077
C036_12		54	M	Cancer	4	341.786	0.00107021
C036_13		50	F	Cancer	2	369.934	0.00150645
C036_14		75	M	Cancer	4	314.356	0.00101821
C036_15		84	M	Cancer	2	503.537	0.00126777
C036_17		72	M	Cancer	2	218.204	0.00180533
C040_04		44	F	Cancer	2	445.51	0.00189251
C036_18		55	F	Cancer	3	458.906	0.00156731
C036_19		55	M	Cancer	2	170.744	0.0012293
C036_20		76	F	Cancer	1	370.478	0.00124363
C036_21		72	M	Cancer	4	491.641	0.00124851
C040_06		80	M	Cancer	2	248.606	0.0019403
C036_22		53	M	Cancer	3	302.104	0.0010485
C040_07		51	F	Cancer	3	344.343	0.00189154
C036_23		51	F	Cancer	2	251.667	0.00382882
C036_24		39	M	Cancer	3	268.852	0.00136348
C037_01		41	M	Cancer	2	205.693	0.00132512
C037_02		60	M	Cancer	3	301.285	0.00132084
C037_03		62	F	Cancer	2	211.251	0.00139164
C040_08		66	M	Cancer	3	224.52	0.00175148
C037_05		68	M	Cancer	3	358.246	0.00125747
C040_09		61	M	Cancer	1	311.601	0.0019844
C037_07		60	M	Cancer	2	258.478	0.00426878
C037_08		46	F	Cancer	4	263.938	0.00155077
C037_09		47	F	Cancer	4	161.729	0.00119988
C037_10		64	M	Cancer	3	454.891	0.00133003
C037_11		54	M	Cancer	2	382.958	0.00129696
C037_12		58	F	Cancer	2	310.233	0.00132875
C037_13		55	M	Cancer	3	433.181	0.00117229
C037_14		66	M	Cancer	NA	319.091	0.00143317
C037_15		82	F	Cancer	NA	341.73	0.00116431
C037_16		73	F	Cancer	NA	149.956	0.00149267
C040_10		85	M	Cancer	NA	276.969	0.00226253
C037_17		64	M	Cancer	3	235.202	0.00136411
C040_11		66	F	Cancer	NA	174.04	0.00208313
C037_18		51	F	Cancer	NA	290.416	0.00115152
C037_19		60	M	Cancer	NA	286.611	0.00103617
C040_12		81	M	Cancer	NA	217.098	0.00267539
C037_20		62	F	Cancer	NA	243.65	0.00159665
C037_21		47	F	Cancer	NA	206.929	0.00123025
C037_22		66	F	Cancer	NA	230.716	0.00173479
C038_01		48	F	Cancer	3	252.808	0.00231832
C038_02		66	F	Cancer	NA	237.517	0.00122765
C011_01		51	M	Non-Cancer	NA	88.8207	0.00117172
C011_03		59	M	Non-Cancer	NA	189.622	0.000926513
C011_04		65	M	Non-Cancer	NA	82.3933	0.00134108
C011_05		57	F	Non-Cancer	NA	267.133	0.000921091
C011_06		59	M	Non-Cancer	NA	165.103	0.000828663
C011_07		44	M	Non-Cancer	NA	125.314	0.000907808
C011_08		65	M	Non-Cancer	NA	143.459	0.000929126
C011_09		67	F	Non-Cancer	NA	114.492	0.00385477
C011_10		57	F	Non-Cancer	NA	136.036	0.00836208
C011_11		58	F	Non-Cancer	NA	190.037	0.000905861
C011_12		42	M	Non-Cancer	NA	188.643	0.00108804
C034_08		50	F	Non-Cancer	NA	75.7754	0.00163933
C012_01		69	M	Non-Cancer	NA	75.6753	0.00153968
C012_02		46	M	Non-Cancer	NA	115.867	0.00143135
C012_03		64	M	Non-Cancer	NA	181.378	0.00104047
C012_07		56	F	Non-Cancer	NA	171.451	0.00118982
C012_08		78	M	Non-Cancer	NA	231.852	0.00128457
C012_09		76	F	Non-Cancer	NA	109.776	0.00133352
C012_10		57	F	Non-Cancer	NA	101.866	0.00127354
C013_01		26	M	Non-Cancer	NA	186.008	0.00113242
C013_02		70	F	Non-Cancer	NA	245.249	0.00102219
C016_04		75	M	Non-Cancer	NA	80.5796	0.00149671
C016_05		82	M	Non-Cancer	NA	159.571	0.000982667
C016_06		35	F	Non-Cancer	NA	104.332	0.000848477
C016_07		46	F	Non-Cancer	NA	127.261	0.000981282
C016_08		48	F	Non-Cancer	NA	120.872	0.00155833
C016_09		74	M	Non-Cancer	NA	237.953	0.00106927
C016_10		54	F	Non-Cancer	NA	169.412	0.00107561
C017_01		51	M	Non-Cancer	NA	172.899	0.00122691
C017_02		57	M	Non-Cancer	NA	162.186	0.00276614
C017_03		51	F	Non-Cancer	NA	125.52	0.00129957
C017_04		62	F	Non-Cancer	NA	87.5401	0.00172185
C017_05		53	M	Non-Cancer	NA	86.1179	0.0017522
C017_07		53	F	Non-Cancer	NA	131.029	0.00250803
C017_08		48	F	Non-Cancer	NA	143.132	0.00138135
C017_09		55	F	Non-Cancer	NA	232.993	0.00107558
C017_10		65	M	Non-Cancer	NA	155.829	0.00171016
C018_01		62	M	Non-Cancer	NA	181.275	0.00128169
C018_02		71	M	Non-Cancer	NA	266.736	0.00143685
C018_03		55	F	Non-Cancer	NA	138.816	0.00106012
C018_04		61	F	Non-Cancer	NA	196.915	0.000790596
C018_05		56	F	Non-Cancer	NA	282.873	0.00101748
C018_06		69	F	Non-Cancer	NA	196.151	0.000925082
C018_07		55	F	Non-Cancer	NA	394.506	0.00108871
C018_08		68	F	Non-Cancer	NA	79.946	0.00149504
C018_09		74	F	Non-Cancer	NA	344.369	0.00160845
C018_10		37	M	Non-Cancer	NA	203.57	0.00182066
C019_01		67	M	Non-Cancer	NA	131.001	0.00183849
C019_02		36	F	Non-Cancer	NA	118.521	0.00112841
C019_03		55	F	Non-Cancer	NA	126.775	0.00101552
C019_04		50	F	Non-Cancer	NA	140.426	0.00162188
C019_06		60	M	Non-Cancer	NA	280.922	0.00103684
C019_07		83	F	Non-Cancer	NA	193.593	0.00114911
C019_08		62	F	Non-Cancer	NA	272.075	0.00097043
C019_09		70	M	Non-Cancer	NA	335.851	0.00085702
C019_10		65	M	Non-Cancer	NA	342.95	0.00105331
C020_01		49	M	Non-Cancer	NA	274.323	0.000837647
C020_02		64	F	Non-Cancer	NA	187.613	0.00104997
C020_03		57	M	Non-Cancer	NA	220.684	0.00112033
C020_04		35	M	Non-Cancer	NA	433.098	0.000891164
C020_05		65	M	Non-Cancer	NA	202.015	0.000798938
C020_06		70	M	Non-Cancer	NA	256.391	0.000858594
C020_07		60	M	Non-Cancer	NA	130.86	0.000896812
C020_08		61	F	Non-Cancer	NA	226.858	0.000984694
C020_09		50	F	Non-Cancer	NA	142.504	0.00102286
C020_10		35	M	Non-Cancer	NA	174.422	0.000977953
C021_01		66	M	Non-Cancer	NA	188.64	0.000992205
C021_02		65	M	Non-Cancer	NA	155.972	0.00106429
C021_03		76	M	Non-Cancer	NA	171.129	0.00143576
C021_04		65	M	Non-Cancer	NA	264.305	0.00106844
C021_05		58	M	Non-Cancer	NA	175.244	0.00133383
C021_06		69	F	Non-Cancer	NA	281.811	0.000982562
C021_07		55	M	Non-Cancer	NA	295.689	0.00100495
C021_08		48	F	Non-Cancer	NA	271.165	0.00110573
C021_09		68	M	Non-Cancer	NA	150.963	0.00107657
C021_10		68	M	Non-Cancer	NA	286.598	0.00113472
C022_01		31	M	Non-Cancer	NA	89.1142	0.00120434
C022_02		32	F	Non-Cancer	NA	128.7	0.00070951
C022_03		54	M	Non-Cancer	NA	155.892	0.000916963
C022_04		57	M	Non-Cancer	NA	178.005	0.00110124
C022_05		54	F	Non-Cancer	NA	163.123	0.000953761
C022_06		64	M	Non-Cancer	NA	248.685	0.00120736
C022_07		68	M	Non-Cancer	NA	171.375	0.00101284
C022_08		39	M	Non-Cancer	NA	185.911	0.000927456
C022_09		67	M	Non-Cancer	NA	205.091	0.000871486
C022_10		58	M	Non-Cancer	NA	229.12	0.00116644
C023_01		66	F	Non-Cancer	NA	352.812	0.00100841
C023_02		63	F	Non-Cancer	NA	230.989	0.00135705
C023_03		57	F	Non-Cancer	NA	200.891	0.00119053
C023_04		64	M	Non-Cancer	NA	192.153	0.000904508
C023_05		64	F	Non-Cancer	NA	138.663	0.00120253
C023_06		57	F	Non-Cancer	NA	128.223	0.00222838
C023_07		72	F	Non-Cancer	NA	222.049	0.00131731
C023_08		48	M	Non-Cancer	NA	173.528	0.00163656
C023_09		66	F	Non-Cancer	NA	195.94	0.00114908
C023_10		58	M	Non-Cancer	NA	198.872	0.000973422
C024_01		38	M	Non-Cancer	NA	183.559	0.00137197
C024_02		72	M	Non-Cancer	NA	169.089	0.00107334
C024_03		55	M	Non-Cancer	NA	212.103	0.00108981
C024_04		52	F	Non-Cancer	NA	278.48	0.0011187
C024_05		79	M	Non-Cancer	NA	158.582	0.00105109
C024_06		70	F	Non-Cancer	NA	166.876	0.00179737
C024_07		34	M	Non-Cancer	NA	186.664	0.00183473
C024_08		63	M	Non-Cancer	NA	169.51	0.00162113
C024_09		43	F	Non-Cancer	NA	150.781	0.0014983
C024_10		57	F	Non-Cancer	NA	178.724	0.0014928
C025_01		53	F	Non-Cancer	NA	187.231	0.00136804
C025_02		67	M	Non-Cancer	NA	176.211	0.00278821
C025_03		53	M	Non-Cancer	NA	167.537	0.0022085
C025_04		38	M	Non-Cancer	NA	166.736	0.00151285
C025_05		47	M	Non-Cancer	NA	135.758	0.00148493
C025_06		58	F	Non-Cancer	NA	223.935	0.00121342
C025_07		37	M	Non-Cancer	NA	320.029	0.00121013
C025_08		66	M	Non-Cancer	NA	179.897	0.00112298
C025_09		53	F	Non-Cancer	NA	180.615	0.00109509
C025_10		82	M	Non-Cancer	NA	272.361	0.000896161
C026_01		47	M	Non-Cancer	NA	192.554	0.000784111
C026_02		55	M	Non-Cancer	NA	257.491	0.00078387
C026_03		69	M	Non-Cancer	NA	291.325	0.000658091
C026_04		65	F	Non-Cancer	NA	255.743	0.000711607
C026_05		65	F	Non-Cancer	NA	258.982	0.000768963
C026_06		63	M	Non-Cancer	NA	194.378	0.000837403
C026_07		61	F	Non-Cancer	NA	251.127	0.000650322
C026_08		56	F	Non-Cancer	NA	191.91	0.000885358
C026_09		57	F	Non-Cancer	NA	140.874	0.000610619
C026_10		59	F	Non-Cancer	NA	189.985	0.000725308
C027_01		58	F	Non-Cancer	NA	152.458	0.000825257
C027_02		60	F	Non-Cancer	NA	238.45	0.000737506
C027_03		65	F	Non-Cancer	NA	143.019	0.00089779
C027_04		41	M	Non-Cancer	NA	170.166	0.00141895
C027_05		63	M	Non-Cancer	NA	159.295	0.000736529
C027_06		66	F	Non-Cancer	NA	200.285	0.000762705
C027_07		54	M	Non-Cancer	NA	225.638	0.000803938
C027_08		73	M	Non-Cancer	NA	259.744	0.00086734
C027_09		68	M	Non-Cancer	NA	207.694	0.000774583
C027_10		82	M	Non-Cancer	NA	228.344	0.000915094
C028_01		41	M	Non-Cancer	NA	151.364	0.000814837
C028_02		51	M	Non-Cancer	NA	140.623	0.000988941
C028_03		61	F	Non-Cancer	NA	133.594	0.000928084
C028_04		76	M	Non-Cancer	NA	135.016	0.000853228
C028_05		59	F	Non-Cancer	NA	174.194	0.00096609
C028_06		39	F	Non-Cancer	NA	144.155	0.000762256
C028_07		65	M	Non-Cancer	NA	137.308	0.000976564
C028_08		75	M	Non-Cancer	NA	212.325	0.000983389
C028_09		46	M	Non-Cancer	NA	116.264	0.000779687
C029_01		36	M	Non-Cancer	NA	114.365	0.00132019
C029_02		68	M	Non-Cancer	NA	108.389	0.000992802
C029_03		71	F	Non-Cancer	NA	119.97	0.00075645
C029_04		63	F	Non-Cancer	NA	92.5806	0.00110417
C029_05		62	F	Non-Cancer	NA	87.6035	0.00115919
C029_06		64	F	Non-Cancer	NA	205.279	0.000700149
C029_07		52	M	Non-Cancer	NA	221.402	0.000794911
C029_08		51	M	Non-Cancer	NA	101.52	0.000877431
C029_09		73	F	Non-Cancer	NA	132.882	0.000731294
C029_10		55	M	Non-Cancer	NA	136.167	0.000878257
C030_01		53	F	Non-Cancer	NA	161.467	0.000862308
C030_02		45	M	Non-Cancer	NA	126.866	0.000806303
C030_03		31	M	Non-Cancer	NA	155.729	0.00090717
C030_04		41	M	Non-Cancer	NA	151.107	0.00105971
C030_05		57	M	Non-Cancer	NA	210.408	0.000828725
C030_06		53	M	Non-Cancer	NA	221.705	0.000931071
C030_07		68	M	Non-Cancer	NA	146.327	0.000752331
C030_08		55	F	Non-Cancer	NA	170.453	0.000800892
C030_09		83	F	Non-Cancer	NA	88.4481	0.0010564
C030_10		48	M	Non-Cancer	NA	148.578	0.00128183
C030_11		63	M	Non-Cancer	NA	137.115	0.00117008
C031_01		63	M	Non-Cancer	NA	119.599	0.000756354
C031_02		51	F	Non-Cancer	NA	93.7483	0.00109151
C031_03		48	M	Non-Cancer	NA	88.4584	0.00110661
C031_04		65	F	Non-Cancer	NA	96.5571	0.000887672
C031_05		49	F	Non-Cancer	NA	101.712	0.00105291
C031_06		60	M	Non-Cancer	NA	93.3394	0.00113542
C031_07		62	F	Non-Cancer	NA	101.072	0.000982149
C031_08		57	F	Non-Cancer	NA	101.023	0.000846733
C031_09		72	M	Non-Cancer	NA	118.247	0.000774793
C031_10		53	F	Non-Cancer	NA	156.169	0.000729333
C031_11		49	F	Non-Cancer	NA	117.87	0.00195513
C032_01		39	M	Non-Cancer	NA	126.955	0.000784846
C032_02		63	F	Non-Cancer	NA	154.218	0.000831209
C032_03		54	M	Non-Cancer	NA	133.711	0.00113677
C032_04		73	M	Non-Cancer	NA	224.154	0.00100349
C032_05		34	M	Non-Cancer	NA	213.335	0.0010738
C032_06		49	M	Non-Cancer	NA	206.77	0.000901653
C032_07		62	M	Non-Cancer	NA	137.139	0.00104741
C032_08		51	M	Non-Cancer	NA	242.049	0.0011646
C032_09		53	F	Non-Cancer	NA	109.167	0.00125349
C032_23		47	F	Non-Cancer	NA	166.669	0.00108582
C032_24		47	M	Non-Cancer	NA	185.91	0.00103256
C033_09		49	F	Non-Cancer	NA	138.867	0.000933795
C033_10		52	F	Non-Cancer	NA	213.015	0.000909489
C033_11		66	M	Non-Cancer	NA	105.919	0.0012261
C033_13		58	F	Non-Cancer	NA	187.673	0.000900395
C033_14		85	M	Non-Cancer	NA	131.404	0.000990519
C033_15		59	M	Non-Cancer	NA	108.736	0.00100136
C033_16		66	M	Non-Cancer	NA	185.578	0.000897551
C033_17		59	M	Non-Cancer	NA	98.1485	0.000884434
C033_18		73	F	Non-Cancer	NA	156.681	0.00134665
C033_19		69	F	Non-Cancer	NA	111.825	0.002146
C033_20		87	F	Non-Cancer	NA	330.226	0.0010377
C033_21		23	F	Non-Cancer	NA	409.465	0.00100921
C033_22		48	F	Non-Cancer	NA	135.804	0.00123132
C033_23		54	M	Non-Cancer	NA	76.6668	0.00137206
C033_24		84	F	Non-Cancer	NA	228.581	0.00101577

## Sheet: Table S4
Table S4. Clinical information and sequencing statistics for Cohort 3.
Sub-cohort	Sample ID	Site	Age	Gender	Disease Status	Stage	Sequencing Coverage	Lambda DNA Methylation Ratio
Cohort3.1	RIG1397	DX_Biosamples	84	M	Cancer	4	101.924	0.00293507
Cohort3.1	RIG1491	ELITE_site_134	68	M	Cancer	4	156.83	0.00383766
Cohort3.1	RIG1687	Discovery_Life_Sciences	47	F	Cancer	2	167.935	0.00363997
Cohort3.1	RIG1696	BioOptions	52	F	Cancer	3	135.862	0.0030458
Cohort3.1	RIG2032	ELITE_site_514	59	M	Cancer	4	154.335	0.00369144
Cohort3.1	RIG2170	ELITE_site_514	49	M	Cancer	3	217.729	0.00293349
Cohort3.1	RIG2186	Discovery_Life_Sciences	71	M	Cancer	2	196.165	0.00381392
Cohort3.1	RIG2255	ELITE_site_514	57	M	Cancer	4	185.042	0.00213895
Cohort3.1	RIG2268	ELITE_site_282	68	M	Cancer	3	173.551	0.00305206
Cohort3.1	RIG2270	ELITE_site_168	45	F	Cancer	4	245.128	0.00326167
Cohort3.1	RIG2453	ELITE_site_134	50	F	Cancer	NA	227.421	0.00352775
Cohort3.1	RIG2605	ELITE_site_168	75	F	Cancer	3	157.381	0.00352431
Cohort3.1	RIG2695	ELITE_site_137	57	M	Cancer	4	183.614	0.00455294
Cohort3.1	RIG2703	ELITE_site_134	56	F	Cancer	NA	162.268	0.0034578
Cohort3.1	RIG2856	ELITE_site_137	46	F	Cancer	4	117.547	0.00457174
Cohort3.1	RIG2869	ELITE_site_136	74	M	Cancer	NA	130.599	0.00352738
Cohort3.1	RIG2886	ELITE_site_514	23	M	Cancer	4	134.912	0.00487508
Cohort3.1	RIG2902	ELITE_site_514	57	F	Cancer	NA	173.196	0.00380365
Cohort3.1	RIG2947	ELITE_site_137	71	M	Cancer	4	206.26	0.00329595
Cohort3.1	RIG2948	ELITE_site_137	62	F	Cancer	4	178.294	0.00377288
Cohort3.1	RIG2950	ELITE_site_137	74	M	Cancer	4	160.817	0.00450747
Cohort3.1	RIG2957	ELITE_site_282	55	M	Cancer	4	180.544	0.00356224
Cohort3.1	RIG3037	ELITE_site_137	60	F	Cancer	4	177.48	0.00362638
Cohort3.1	RIG3057	ELITE_site_280	61	F	Cancer	NA	146.877	0.0033967
Cohort3.1	RIG3089	ELITE_site_137	77	F	Cancer	4	176.529	0.0040662
Cohort3.1	RIG3105	ELITE_site_514	71	F	Cancer	4	120.662	0.0037933
Cohort3.1	RIG3162	ELITE_site_514	57	M	Cancer	NA	160.484	0.00320105
Cohort3.1	RIG3330	BioIVT	79	F	Cancer	2	165.991	0.00214302
Cohort3.1	RIG3437	ELITE_site_282	65	F	Cancer	4	154.153	0.00222733
Cohort3.1	RIG3446	ELITE_site_514	61	F	Cancer	4	111.713	0.00277211
Cohort3.1	RIG3448	ELITE_site_514	50	F	Cancer	4	142.693	0.00239458
Cohort3.1	RIG3455	ELITE_site_137	81	M	Cancer	4	148.793	0.00185845
Cohort3.1	RIG3456	ELITE_site_514	65	F	Cancer	4	115.383	0.0023919
Cohort3.1	RIG3663	ELITE_site_144	64	M	Cancer	4	130.212	0.00176673
Cohort3.1	RIG3685	ELITE_site_144	72	M	Cancer	NA	124.156	0.002913
Cohort3.1	RIG3826	ELITE_site_144	49	M	Cancer	1	135.625	0.00273191
Cohort3.1	RIG3911	ELITE_site_144	71	M	cancer	3	121.333	0.00237832
Cohort3.1	RIG4025	Elite_site_142	45	M	Cancer	4	89.8628	0.00323754
Cohort3.1	RIG4027	Elite_site_144	74	F	Cancer	3	136.111	0.00240952
Cohort3.1	RIG4031	Elite_site_142	74	M	Cancer	4	143.167	0.00209045
Cohort3.1	RIG4387	Elite_site_282	78	M	Cancer	3	103.628	0.00276779
Cohort3.1	RIG4401	Elite_site_281	43	M	Cancer	4	134.408	0.00286266
Cohort3.1	RIG1414	ELITE_site_995	54	F	Non_Cancer	NA	123.473	0.00266541
Cohort3.1	RIG1434	ELITE_site_995	51	M	Non_Cancer	NA	163.923	0.00247287
Cohort3.1	RIG1533	ELITE_site_995	61	M	Non_Cancer	NA	152.45	0.00280721
Cohort3.1	RIG1539	ELITE_site_995	51	M	Non_Cancer	NA	194.982	0.003209
Cohort3.1	RIG1543	ELITE_site_995	55	F	Non_Cancer	NA	164.171	0.00323042
Cohort3.1	RIG1551	ELITE_site_995	78	F	Non_Cancer	NA	130.277	0.00261322
Cohort3.1	RIG1583	ELITE_site_995	46	M	Non_Cancer	NA	131.794	0.00280926
Cohort3.1	RIG1619	ELITE_site_995	57	M	Non_Cancer	NA	162.647	0.00334103
Cohort3.1	RIG1635	ELITE_site_995	49	M	Non_Cancer	NA	219.304	0.00172832
Cohort3.1	RIG1652	ELITE_site_995	52	M	Non_Cancer	NA	162.54	0.00286316
Cohort3.1	RIG1733	ELITE_site_995	61	F	Non_Cancer	NA	187.017	0.00185913
Cohort3.1	RIG1757	ELITE_site_995	69	M	Non_Cancer	NA	147.49	0.00255153
Cohort3.1	RIG1759	ELITE_site_995	77	F	Non_Cancer	NA	164.908	0.00306382
Cohort3.1	RIG1761	ELITE_site_995	65	M	Non_Cancer	NA	140.308	0.00424431
Cohort3.1	RIG1769	ELITE_site_995	73	F	Non_Cancer	NA	122.833	0.00292798
Cohort3.1	RIG1779	ELITE_site_995	65	F	Non_Cancer	NA	114.743	0.00410785
Cohort3.1	RIG1781	ELITE_site_995	63	M	Non_Cancer	NA	139.332	0.0037291
Cohort3.1	RIG1818	ELITE_site_995	47	M	Non_Cancer	NA	93.4894	0.00247633
Cohort3.1	RIG1852	ELITE_site_995	66	M	Non_Cancer	NA	237.166	0.00384442
Cohort3.1	RIG1854	ELITE_site_995	67	M	Non_Cancer	NA	133.351	0.00247892
Cohort3.1	RIG1856	ELITE_site_995	44	M	Non_Cancer	NA	172.347	0.00371651
Cohort3.1	RIG1877	ELITE_site_995	49	M	Non_Cancer	NA	164.124	0.00211998
Cohort3.1	RIG1882	ELITE_site_995	50	M	Non_Cancer	NA	169.067	0.00224657
Cohort3.1	RIG1994	ELITE_site_995	51	M	Non_Cancer	NA	187.138	0.00272785
Cohort3.1	RIG2285	ELITE_site_995	46	F	Non_Cancer	NA	164.036	0.00301951
Cohort3.1	RIG2328	ELITE_site_995	42	F	Non_Cancer	NA	183.217	0.00177888
Cohort3.1	RIG2424	ELITE_site_995	54	F	Non_Cancer	NA	110.703	0.00398506
Cohort3.1	RIG2961	ELITE_site_995	62	M	Non_Cancer	NA	126.873	0.00507009
Cohort3.1	RIG3168	ELITE_site_995	44	M	Non_Cancer	NA	181.76	0.00392603
Cohort3.1	RIG3307	ELITE_site_995	61	F	Non_Cancer	NA	167.209	0.00140114
Cohort3.1	RIG3410	ELITE_site_995	53	M	Non_Cancer	NA	92.5803	0.00619793
Cohort3.1	RIG3495	ELITE_site_995	49	M	Non_Cancer	NA	152.133	0.00134056
Cohort3.1	RIG3546	ELITE_site_143	66	F	Non_Cancer	NA	223.21	0.00351861
Cohort3.1	RIG3687	ELITE_site_144	58	M	Non_Cancer	NA	110.577	0.00441876
Cohort3.1	RIG3769	ELITE_site_143	63	F	Non_Cancer	NA	179.549	0.00304396
Cohort3.1	RIG3771	ELITE_site_143	68	F	Non_Cancer	NA	177.958	0.00440869
Cohort3.1	RIG3773	ELITE_site_143	56	F	Non_Cancer	NA	198.228	0.00353908
Cohort3.1	RIG3808	ELITE_site_144	50	F	Non_Cancer	NA	111.072	0.0047713
Cohort3.1	RIG3852	ELITE_site_995	56	F	Non_Cancer	NA	175.109	0.00308743
Cohort3.1	RIG3858	ELITE_site_995	66	F	Non_Cancer	NA	178.841	0.00353382
Cohort3.1	RIG3860	ELITE_site_995	62	M	Non_Cancer	NA	144.361	0.00255809
Cohort3.1	RIG3862	ELITE_site_995	81	M	Non_Cancer	NA	95.2632	0.00293881
Cohort3.1	RIG3870	ELITE_site_995	59	F	Non_Cancer	NA	193.161	0.00344338
Cohort3.1	RIG3872	ELITE_site_995	60	F	Non_Cancer	NA	204.409	0.00168997
Cohort3.1	RIG3884	ELITE_site_995	69	M	Non_Cancer	NA	149.348	0.00243048
Cohort3.1	RIG3886	ELITE_site_995	60	F	Non_Cancer	NA	154.986	0.00327078
Cohort3.1	RIG3888	ELITE_site_144	60	F	Non_Cancer	NA	209.952	0.00249962
Cohort3.1	RIG3919	ELITE_site_144	49	F	Non_Cancer	NA	113.254	0.00192209
Cohort3.1	RIG3929	ELITE_site_995	58	F	Non_Cancer	NA	137.291	0.0037167
Cohort3.1	RIG3943	ELITE_site_144	60	M	Non_Cancer	NA	151.938	0.00417111
Cohort3.1	RIG3951	ELITE_site_144	52	M	Non_Cancer	NA	180.06	0.00220623
Cohort3.1	RIG3981	ELITE_site_144	68	M	Non_Cancer	NA	120.75	0.00518252
Cohort3.1	RIG3987	ELITE_site_144	65	M	Non_Cancer	NA	167.429	0.00257685
Cohort3.1	RIG3993	ELITE_site_144	73	M	Non_Cancer	NA	195.507	0.0023168
Cohort3.1	RIG3997	ELITE_site_144	59	M	Non_Cancer	NA	162.25	0.00290225
Cohort3.1	RIG3999	ELITE_site_144	70	F	Non_Cancer	NA	116.265	0.00279709
Cohort3.1	RIG4167	ELITE_site_995	68	M	Non_Cancer	NA	176.025	0.0014172
Cohort3.1	RIG4175	Elite_site_995	89	M	Non_Cancer	NA	119.638	0.00123299
Cohort3.1	RIG4177	Elite_site_995	77	F	Non_Cancer	NA	166.313	0.00410075
Cohort3.1	RIG4185	Elite_site_995	58	M	Non_Cancer	NA	142.354	0.00400145
Cohort3.1	RIG4187	Elite_site_995	73	F	Non_Cancer	NA	82.8837	0.0029156
Cohort3.1	RIG4195	Elite_site_995	50	F	Non_Cancer	NA	153.033	0.00112203
Cohort3.1	RIG4201	Elite_site_995	54	M	Non_Cancer	NA	153.451	0.00195978
Cohort3.1	RIG4207	Elite_site_995	65	F	Non_Cancer	NA	147.305	0.00206785
Cohort3.1	RIG4211	Elite_site_995	56	f	Non_Cancer	NA	169.732	0.00321684
Cohort3.1	RIG4213	Elite_site_995	75	F	Non_Cancer	NA	313.76	0.00539448
Cohort3.1	RIG4215	Elite_site_995	66	M	Non_Cancer	NA	180.171	0.00334934
Cohort3.1	RIG4217	Elite_site_995	64	M	Non_Cancer	NA	87.4761	0.00188105
Cohort3.1	RIG4221	Elite_site_995	51	F	Non_Cancer	NA	193.596	0.00249139
Cohort3.1	RIG4229	Elite_site_995	78	M	Non_Cancer	NA	101.866	0.00283041
Cohort3.1	RIG4235	Elite_site_995	55	M	Non_Cancer	NA	151.522	0.00209559
Cohort3.1	RIG4241	Elite_site_995	51	M	Non_Cancer	NA	147.768	0.00243875
Cohort3.1	RIG4249	Elite_site_995	75	M	Non_Cancer	NA	181.623	0.00206608
Cohort3.1	RIG4251	Elite_site_995	53	M	Non_Cancer	NA	188.201	0.00252305
Cohort3.1	RIG4261	Elite_site_995	52	M	Non_Cancer	NA	177.533	0.00264507
Cohort3.1	RIG4263	Elite_site_995	72	F	Non_Cancer	NA	279.141	0.00364286
Cohort3.1	RIG4265	Elite_site_995	76	F	Non_Cancer	NA	173.135	0.00241703
Cohort3.1	RIG4271	Elite_site_995	85	F	Non_Cancer	NA	265.712	0.00347822
Cohort3.1	RIG4273	Elite_site_995	65	M	Non_Cancer	NA	169.846	0.00218716
Cohort3.1	RIG4275	Elite_site_995	74	M	Non_Cancer	NA	172.767	0.00207904
Cohort3.1	RIG4281	Elite_site_995	81	F	Non_Cancer	NA	112.473	0.0020923
Cohort3.1	RIG4287	Elite_site_995	80	F	Non_Cancer	NA	141.136	0.00208505
Cohort3.1	RIG4309	Elite_site_995	69	F	Non_Cancer	NA	172.918	0.00183959
Cohort3.1	RIG4315	Elite_site_995	65	M	Non_Cancer	NA	178.102	0.00294188
Cohort3.1	RIG4327	Elite_site_995	81	M	Non_Cancer	NA	122.256	0.00142168
Cohort3.1	RIG4329	Elite_site_995	88	F	Non_Cancer	NA	78.447	0.00275836
Cohort3.1	RIG4333	Elite_site_995	86	F	Non_Cancer	NA	165.539	0.0027974
Cohort3.1	RIG4337	Elite_site_995	71	F	Non_Cancer	NA	182.226	0.00255718
Cohort3.1	RIG4347	Elite_site_995	69	F	Non_Cancer	NA	147.838	0.00268466
Cohort3.1	RIG4355	Elite_site_995	54	F	Non_Cancer	NA	144.11	0.00409548
Cohort3.1	RIG4357	Elite_site_995	89	M	Non_Cancer	NA	112.186	0.00339904
Cohort3.1	RIG4359	Elite_site_995	78	F	Non_Cancer	NA	121.5	0.00192319
Cohort3.1	RIG4443	Elite_site_995	62	F	Non_Cancer	NA	148.684	0.00200202
Cohort3.1	RIG4445	Elite_site_995	66	M	Non_Cancer	NA	116.153	0.00256368
Cohort3.1	RIG4471	Elite_site_995	68	M	Non_Cancer	NA	201.373	0.00337755
Cohort3.1	RIG4473	Elite_site_995	80	F	Non_Cancer	NA	184.188	0.00301433
Cohort3.1	RIG4477	Elite_site_995	62	F	Non_Cancer	NA	268.181	0.00307061
Cohort3.1	RIG4491	Elite_site_995	65	F	Non_Cancer	NA	140.834	0.00176489
Cohort3.1	RIG4493	Elite_site_995	64	F	Non_Cancer	NA	185.916	0.00297122
Cohort3.1	RIG4507	Elite_site_995	43	M	Non_Cancer	NA	166.078	0.00342387
Cohort3.2	FT-SA100099	DX_Biosamples	78	M	Cancer	3	118.315	0.00330205
Cohort3.2	FT-SA100101	BioOptions	73	M	Cancer	4	187.577	0.0021106
Cohort3.2	FT-SA100122	ELITE_site_280	49	M	Cancer	4	155.354	0.0022314
Cohort3.2	FT-SA100123	ELITE_site_280	52	M	Cancer	4	196.923	0.00226416
Cohort3.2	FT-SA100125	ELITE_site_514	45	M	Cancer	2	181.928	0.0029527
Cohort3.2	FT-SA100129	ELITE_site_514	83	M	Cancer	3	132.545	0.00253876
Cohort3.2	FT-SA100134	Discovery_Life_Sciences	49	M	Cancer	2	108.758	0.00276014
Cohort3.2	FT-SA100138	ELITE_site_514	78	M	Cancer	1	142.24	0.00258804
Cohort3.2	FT-SA100140	ELITE_site_514	87	F	Cancer	1	126.05	0.00295
Cohort3.2	FT-SA100141	BioIVT	81	F	Cancer	1	150.346	0.00243105
Cohort3.2	FT-SA100144	ELITE_site_137	40	M	Cancer	2	141.028	0.00322741
Cohort3.2	FT-SA100147	BioIVT	77	M	Cancer	3	162.02	0.00256174
Cohort3.2	FT-SA100148	ELITE_site_134	58	F	Cancer	3	163.879	0.00306573
Cohort3.2	FT-SA100149	ELITE_site_514	73	F	Cancer	3	179.035	0.00365197
Cohort3.2	FT-SA100150	ELITE_site_168	81	M	Cancer	3	145.338	0.00216435
Cohort3.2	FT-SA100151	ELITE_site_139	81	M	Cancer	3	116.06	0.0024143
Cohort3.2	FT-SA100153	DX_Biosamples	60	F	Cancer	4	146.1	0.00354008
Cohort3.2	FT-SA100154	ELITE_site_168	69	M	Cancer	4	192.076	0.00295397
Cohort3.2	FT-SA100155	ELITE_site_280	26	F	Cancer	4	152.277	0.00533406
Cohort3.2	FT-SA100157	ELITE_site_280	54	M	Cancer	4	158.609	0.0037059
Cohort3.2	FT-SA100158	ELITE_site_514	86	F	Cancer	4	177.805	0.00294012
Cohort3.2	FT-SA100159	ELITE_site_282	72	M	Cancer	4	157.154	0.00205485
Cohort3.2	FT-SA104221	DX_Biosamples	54	F	Cancer	3	170.692	0.00319356
Cohort3.2	FT-SA104222	DX_Biosamples	55	F	Cancer	2	168.769	0.00242179
Cohort3.2	FT-SA104223	BioIVT	78	M	Cancer	4	131.403	0.00224265
Cohort3.2	FT-SA104226	DX_Biosamples	62	F	Cancer	4	244.541	0.0033014
Cohort3.2	FT-SA104229	ELITE_site_514	51	F	Cancer	1	147.84	0.00306088
Cohort3.2	FT-SA104230	ELITE_site_168	70	M	Cancer	3	194.91	0.00312389
Cohort3.2	FT-SA104232	ELITE_site_514	42	F	Cancer	3	173.737	0.00230075
Cohort3.2	FT-SA104236	ELITE_site_514	73	M	Cancer	3	123.874	0.00213118
Cohort3.2	FT-SA104248	ELITE_site_281	70	M	Cancer	4	122.217	0.00237931
Cohort3.2	FT-SA104254	ELITE_site_280	55	F	Cancer	3	196.161	0.00494493
Cohort3.2	FT-SA104256	ELITE_site_280	64	M	Cancer	3	172.383	0.00410532
Cohort3.2	FT-SA104257	ELITE_site_137	62	M	Cancer	4	151.152	0.00370666
Cohort3.2	FT-SA104259	ELITE_site_168	64	F	Cancer	4	204.932	0.00386216
Cohort3.2	FT-SA104260	ELITE_site_280	84	F	Cancer	3	190.539	0.00340849
Cohort3.2	FT-SA104261	ELITE_site_514	58	F	Cancer	2	143.778	0.00349445
Cohort3.2	FT-SA104266	ELITE_site_136	59	F	Cancer	4	152.934	0.00310899
Cohort3.2	FT-SA104269	Discovery_Life_Sciences	68	M	Cancer	2	125.142	0.00267802
Cohort3.2	FT-SA104273	ELITE_site_280	54	M	Cancer	3	211.874	0.00219451
Cohort3.2	FT-SA104274	ELITE_site_281	68	F	Cancer	4	136.901	0.00308453
Cohort3.2	FT-SA104277	ELITE_site_514	82	F	Cancer	3	186.326	0.00346519
Cohort3.2	FT-SA104294	ELITE_site_514	55	M	Cancer	1	164.454	0.0019548
Cohort3.2	FT-SA104297	ELITE_site_136	47	M	Cancer	4	125.452	0.00239049
Cohort3.2	FT-SA104300	BioIVT	85	M	Cancer	1	155.852	0.00185155
Cohort3.2	FT-SA104302	ELITE_site_514	49	F	Cancer	1	114.659	0.00277321
Cohort3.2	FT-SA100119	ELITE_site_995	59	M	Non_Cancer	NA	172.335	0.00263283
Cohort3.2	FT-SA100137	ELITE_site_144	66	M	Non_Cancer	NA	149.826	0.00295832
Cohort3.2	FT-SA100165	ELITE_site_995	60	M	Non_Cancer	NA	169.003	0.00376396
Cohort3.2	FT-SA104237	ELITE_site_995	53	M	Non_Cancer	NA	145.402	0.0034256
Cohort3.2	FT-SA104244	ELITE_site_995	75	M	Non_Cancer	NA	200.17	0.0029952
Cohort3.2	FT-SA104270	ELITE_site_995	74	M	Non_Cancer	NA	112.845	0.00323588
Cohort3.2	FT-SA104304	ELITE_site_995	69	M	Non_Cancer	NA	144.984	0.00236309
Cohort3.2	RIG1422	ELITE_site_995	39	F	Non_Cancer	NA	143.023	0.00243496
Cohort3.2	RIG1579	ELITE_site_995	58	F	Non_Cancer	NA	128.263	0.00369071
Cohort3.2	RIG1585	ELITE_site_995	51	F	Non_Cancer	NA	110.706	0.00372588
Cohort3.2	RIG1623	ELITE_site_995	44	M	Non_Cancer	NA	125.742	0.00229956
Cohort3.2	RIG1697	ELITE_site_995	52	F	Non_Cancer	NA	140.876	0.00245655
Cohort3.2	RIG1705	ELITE_site_995	56	F	Non_Cancer	NA	97.4004	0.00338314
Cohort3.2	RIG1721	ELITE_site_995	52	F	Non_Cancer	NA	108.023	0.0022691
Cohort3.2	RIG1725	ELITE_site_995	55	F	Non_Cancer	NA	185.73	0.00366991
Cohort3.2	RIG1729	ELITE_site_995	73	F	Non_Cancer	NA	133.287	0.00223472
Cohort3.2	RIG1908	ELITE_site_995	23	M	Non_Cancer	NA	172.886	0.00243562
Cohort3.2	RIG1986	ELITE_site_995	50	F	Non_Cancer	NA	134.979	0.00230253
Cohort3.2	RIG2298	ELITE_site_995	67	F	Non_Cancer	NA	171.358	0.00278413
Cohort3.2	RIG2330	ELITE_site_995	33	M	Non_Cancer	NA	143.347	0.00459276
Cohort3.2	RIG2338	ELITE_site_995	67	F	Non_Cancer	NA	156.933	0.00282397
Cohort3.2	RIG3176	ELITE_site_995	45	F	Non_Cancer	NA	166.84	0.00319444
Cohort3.2	RIG3795	ELITE_site_144	64	F	Non_Cancer	NA	208.251	0.00358273
Cohort3.2	RIG3806	ELITE_site_144	58	F	Non_Cancer	NA	143.48	0.00216301
Cohort3.2	RIG3868	ELITE_site_995	46	F	Non_Cancer	NA	142.865	0.00261619
Cohort3.2	RIG3874	ELITE_site_995	48	F	Non_Cancer	NA	151.254	0.00256719
Cohort3.2	RIG3892	ELITE_site_144	64	F	Non_Cancer	NA	169.371	0.00234871
Cohort3.2	RIG3937	ELITE_site_995	39	M	Non_Cancer	NA	137.923	0.00327918
Cohort3.2	RIG3945	ELITE_site_144	60	F	Non_Cancer	NA	166.879	0.00223186
Cohort3.2	RIG4023	Elite_site_144	57	M	Non_Cancer	NA	181.863	0.00428799
Cohort3.2	RIG4193	Elite_site_995	75	F	Non_Cancer	NA	208.457	0.00192015
Cohort3.2	RIG4209	Elite_site_995	72	F	Non_Cancer	NA	290.062	0.00330017
Cohort3.2	RIG4225	Elite_site_995	68	F	Non_Cancer	NA	128.935	0.00244623
Cohort3.2	RIG4237	Elite_site_995	67	F	Non_Cancer	NA	164.429	0.00168277
Cohort3.2	RIG4267	Elite_site_995	50	M	Non_Cancer	NA	100.776	0.00250446
Cohort3.2	RIG4325	Elite_site_995	70	M	Non_Cancer	NA	114.676	0.00432276
Cohort3.2	RIG4469	Elite_site_995	76	M	Non_Cancer	NA	126.529	0.00186611
Cohort3.2	RIG4489	Elite_site_995	71	F	Non_Cancer	NA	96.1831	0.00273892
Cohort3.2	RIG4497	Elite_site_995	57	F	Non_Cancer	NA	214.319	0.00272579
Cohort3.2	RIG4499	Elite_site_995	41	M	Non_Cancer	NA	152.983	0.00273053

## Sheet: Table S5
Table S5. The whole targeted panel for Cohort 1
Chrom	Gene Name	Target Region Label
chr1	AGRN	targetR_1
chr1	AGRN	targetR_2
chr1	AGRN	targetR_3
chr1	LINC01342	targetR_4
chr1	MIR200B	targetR_5
chr1	MIR200B	targetR_6
chr1	MIR200A	targetR_7
chr1	C1QTNF12	targetR_8
chr1	C1QTNF12	targetR_9
chr1	PUSL1	targetR_10
chr1	MIB2	targetR_11
chr1	MMP23B	targetR_12
chr1	CDK11A,CDK11B	targetR_13
chr1	GNB1	targetR_14
chr1	GNB1	targetR_15
chr1	PRKCZ	targetR_16
chr1	SKI	targetR_17
chr1	SKI	targetR_18
chr1	SKI	targetR_19
chr1	SKI	targetR_20
chr1	SKI	targetR_21
chr1	MORN1	targetR_22
chr1	PLCH2	targetR_23
chr1	TNFRSF14,TNFRSF14-AS1	targetR_24
chr1	TNFRSF14	targetR_25
chr1	TTC34	targetR_26
chr1	PRDM16	targetR_27
chr1	PRDM16	targetR_28
chr1	PRDM16	targetR_29
chr1	PRDM16	targetR_30
chr1	WRAP73	targetR_31
chr1	TP73	targetR_32
chr1	TP73-AS1	targetR_33
chr1	TP73-AS1	targetR_34
chr1	TP73-AS1	targetR_35
chr1	KCNAB2	targetR_36
chr1	KCNAB2	targetR_37
chr1	KCNAB2	targetR_38
chr1	RPL22	targetR_39
chr1	RPL22	targetR_40
chr1	RPL22	targetR_41
chr1	RNF207	targetR_42
chr1	RNF207	targetR_43
chr1	ACOT7	targetR_44
chr1	ACOT7	targetR_45
chr1	ACOT7	targetR_46
chr1	PLEKHG5	targetR_47
chr1	PLEKHG5	targetR_48
chr1	KLHL21	targetR_49
chr1	LINC01672	targetR_50
chr1	CAMTA1,CAMTA1-DT	targetR_51
chr1	CAMTA1	targetR_52
chr1	CAMTA1	targetR_53
chr1	CAMTA1	targetR_54
chr1	CAMTA1	targetR_55
chr1	CAMTA1	targetR_56
chr1	ERRFI1	targetR_57
chr1	LINC01714	targetR_58
chr1	LINC01714	targetR_59
chr1	SLC45A1	targetR_60
chr1	RERE	targetR_61
chr1	GPR157	targetR_62
chr1	MIR34AHG	targetR_63
chr1	MIR34AHG	targetR_64
chr1	H6PD	targetR_65
chr1	H6PD	targetR_66
chr1	SPSB1	targetR_67
chr1	SPSB1	targetR_68
chr1	SPSB1	targetR_69
chr1	TMEM201	targetR_70
chr1	PIK3CD,PIK3CD-AS1	targetR_71
chr1	UBE4B	targetR_72
chr1	PEX14	targetR_73
chr1	MTOR	targetR_74
chr1	MTOR	targetR_75
chr1	MTOR	targetR_76
chr1	VPS13D	targetR_77
chr1	VPS13D	targetR_78
chr1	DHRS3	targetR_79
chr1	LRRC38	targetR_80
chr1	LRRC38	targetR_81
chr1	PDPN	targetR_82
chr1	PDPN	targetR_83
chr1	PRDM2	targetR_84
chr1	PRDM2	targetR_85
chr1	PRDM2	targetR_86
chr1	PRDM2	targetR_87
chr1	KAZN	targetR_88
chr1	KAZN	targetR_89
chr1	KAZN	targetR_90
chr1	KAZN	targetR_91
chr1	KAZN	targetR_92
chr1	KAZN	targetR_93
chr1	KAZN	targetR_94
chr1	KAZN	targetR_95
chr1	KAZN	targetR_96
chr1	KAZN	targetR_97
chr1	EFHD2	targetR_98
chr1	CASP9	targetR_99
chr1	FBLIM1	targetR_100
chr1	FLJ37453,SPEN	targetR_101
chr1	SPEN	targetR_102
chr1	CLCNKB	targetR_103
chr1	SDHB	targetR_104
chr1	SDHB	targetR_105
chr1	ARHGEF10L	targetR_106
chr1	ARHGEF10L	targetR_107
chr1	ARHGEF10L	targetR_108
chr1	ARHGEF10L	targetR_109
chr1	ARHGEF10L	targetR_110
chr1	LINC01654	targetR_111
chr1	IGSF21	targetR_112
chr1	PAX7	targetR_113
chr1	PAX7	targetR_114
chr1	UBR4	targetR_115
chr1	FAM43B	targetR_116
chr1	FAM43B	targetR_117
chr1	FAM43B	targetR_118
chr1	FAM43B	targetR_119
chr1	ECE1	targetR_120
chr1	NBPF3	targetR_121
chr1	LDLRAD2	targetR_122
chr1	EPHB2	targetR_123
chr1	ZNF436-AS1	targetR_124
chr1	ASAP3	targetR_125
chr1	ID3	targetR_126
chr1	MDS2	targetR_127
chr1	GRHL3	targetR_128
chr1	GRHL3	targetR_129
chr1	RUNX3	targetR_130
chr1	MACO1	targetR_131
chr1	PDIK1L	targetR_132
chr1	CATSPER4	targetR_133
chr1	CRYBG2	targetR_134
chr1	ARID1A	targetR_135
chr1	ARID1A	targetR_136
chr1	MAP3K6	targetR_137
chr1	LINC01756	targetR_138
chr1	LINC01756	targetR_139
chr1	LINC01756	targetR_140
chr1	LAPTM5	targetR_141
chr1	LINC01778	targetR_142
chr1	FABP3	targetR_143
chr1	SERINC2	targetR_144
chr1	LINC01226	targetR_145
chr1	COL16A1	targetR_146
chr1	ADGRB2	targetR_147
chr1	ADGRB2	targetR_148
chr1	SPOCD1	targetR_149
chr1	KHDRBS1	targetR_150
chr1	CCDC28B	targetR_151
chr1	CCDC28B	targetR_152
chr1	DCDC2B,TMEM234	targetR_153
chr1	TMEM234	targetR_154
chr1	LCK	targetR_155
chr1	LCK	targetR_156
chr1	ZBTB8B	targetR_157
chr1	RBBP4,SYNC	targetR_158
chr1	KIAA1522	targetR_159
chr1	TRIM62	targetR_160
chr1	PHC2	targetR_161
chr1	ZSCAN20	targetR_162
chr1	ZSCAN20	targetR_163
chr1	DLGAP3	targetR_164
chr1	DLGAP3	targetR_165
chr1	SFPQ	targetR_166
chr1	SFPQ	targetR_167
chr1	TFAP2E	targetR_168
chr1	TFAP2E	targetR_169
chr1	TFAP2E	targetR_170
chr1	THRAP3	targetR_171
chr1	THRAP3	targetR_172
chr1	STK40	targetR_173
chr1	CSF3R	targetR_174
chr1	GRIK3	targetR_175
chr1	RSPO1	targetR_176
chr1	MIR3659	targetR_177
chr1	LINC01685	targetR_178
chr1	RRAGC	targetR_179
chr1	MACF1	targetR_180
chr1	MACF1	targetR_181
chr1	MACF1	targetR_182
chr1	HEYL	targetR_183
chr1	HEYL	targetR_184
chr1	NT5C1A	targetR_185
chr1	MYCL	targetR_186
chr1	KCNQ4	targetR_187
chr1	HIVEP3	targetR_188
chr1	HIVEP3	targetR_189
chr1	HIVEP3	targetR_190
chr1	HIVEP3	targetR_191
chr1	GUCA2A	targetR_192
chr1	FOXJ3	targetR_193
chr1	TMEM269	targetR_194
chr1	SLC2A1-AS1	targetR_195
chr1	MPL	targetR_196
chr1	MPL	targetR_197
chr1	ST3GAL3	targetR_198
chr1	ST3GAL3	targetR_199
chr1	ERI3,ERI3-IT1	targetR_200
chr1	ERI3,ERI3-IT1	targetR_201
chr1	RNF220	targetR_202
chr1	RNF220	targetR_203
chr1	RNF220	targetR_204
chr1	RNF220	targetR_205
chr1	RNF220	targetR_206
chr1	ARMH1	targetR_207
chr1	ARMH1,RNU5F-1	targetR_208
chr1	MUTYH,TOE1	targetR_209
chr1	MAST2	targetR_210
chr1	LURAP1,POMGNT1	targetR_211
chr1	LINC01398	targetR_212
chr1	LINC01398	targetR_213
chr1	LINC01398	targetR_214
chr1	MKNK1-AS1	targetR_215
chr1	KNCN,MKNK1-AS1	targetR_216
chr1	TAL1	targetR_217
chr1	TAL1	targetR_218
chr1	TAL1	targetR_219
chr1	STIL	targetR_220
chr1	FOXD2-AS1,LINC01389	targetR_221
chr1	FOXD2	targetR_222
chr1	FOXD2	targetR_223
chr1	FOXD2	targetR_224
chr1	TRABD2B	targetR_225
chr1	TRABD2B	targetR_226
chr1	AGBL4,BEND5	targetR_227
chr1	ELAVL4	targetR_228
chr1	DMRTA2	targetR_229
chr1	DMRTA2	targetR_230
chr1	CDKN2C	targetR_231
chr1	EPS15	targetR_232
chr1	EPS15	targetR_233
chr1	EPS15	targetR_234
chr1	RAB3B	targetR_235
chr1	ZFYVE9	targetR_236
chr1	ZYG11A	targetR_237
chr1	ZYG11A	targetR_238
chr1	ECHDC2	targetR_239
chr1	GLIS1	targetR_240
chr1	SSBP3	targetR_241
chr1	SSBP3	targetR_242
chr1	SSBP3	targetR_243
chr1	ACOT11	targetR_244
chr1	ACOT11	targetR_245
chr1	TMEM61	targetR_246
chr1	MIR4422HG	targetR_247
chr1	MIR4422HG	targetR_248
chr1	LINC01753	targetR_249
chr1	LINC01753	targetR_250
chr1	LINC01753	targetR_251
chr1	LINC01753	targetR_252
chr1	LINC01753	targetR_253
chr1	LINC01755	targetR_254
chr1	LINC01767	targetR_255
chr1	PLPP3	targetR_256
chr1	DAB1	targetR_257
chr1	DAB1	targetR_258
chr1	DAB1	targetR_259
chr1	DAB1	targetR_260
chr1	DAB1	targetR_261
chr1	DAB1	targetR_262
chr1	MYSM1	targetR_263
chr1	JUN	targetR_264
chr1	JUN	targetR_265
chr1	LOC101926964	targetR_266
chr1	NFIA	targetR_267
chr1	NFIA	targetR_268
chr1	NFIA	targetR_269
chr1	KANK4	targetR_270
chr1	MIR6068	targetR_271
chr1	ROR1	targetR_272
chr1	ROR1	targetR_273
chr1	ROR1	targetR_274
chr1	ROR1	targetR_275
chr1	UBE2U	targetR_276
chr1	CACHD1	targetR_277
chr1	JAK1	targetR_278
chr1	JAK1	targetR_279
chr1	JAK1	targetR_280
chr1	DNAJC6	targetR_281
chr1	DNAJC6	targetR_282
chr1	LEPR	targetR_283
chr1	LEPR	targetR_284
chr1	PDE4B	targetR_285
chr1	PDE4B	targetR_286
chr1	TCTEX1D1	targetR_287
chr1	IL12RB2	targetR_288
chr1	GNG12	targetR_289
chr1	RPE65	targetR_290
chr1	LINC01707	targetR_291
chr1	LRRC7	targetR_292
chr1	PTGER3,ZRANB2-AS1	targetR_293
chr1	LINC01360	targetR_294
chr1	FPGT-TNNI3K,TNNI3K	targetR_295
chr1	LHX8	targetR_296
chr1	LHX8	targetR_297
chr1	SLC44A5	targetR_298
chr1	SLC44A5	targetR_299
chr1	ST6GALNAC3	targetR_300
chr1	ST6GALNAC3	targetR_301
chr1	ST6GALNAC5	targetR_302
chr1	ST6GALNAC5	targetR_303
chr1	ST6GALNAC5	targetR_304
chr1	ST6GALNAC5	targetR_305
chr1	AK5	targetR_306
chr1	FUBP1	targetR_307
chr1	DNAJB4,FUBP1	targetR_308
chr1	PTGFR	targetR_309
chr1	PTGFR	targetR_310
chr1	ADGRL4	targetR_311
chr1	ADGRL2	targetR_312
chr1	ADGRL2	targetR_313
chr1	ADGRL2	targetR_314
chr1	ADGRL2	targetR_315
chr1	ADGRL2	targetR_316
chr1	ADGRL2	targetR_317
chr1	LINC01725	targetR_318
chr1	BCL10	targetR_319
chr1	BCL10,LOC646626	targetR_320
chr1	LOC646626	targetR_321
chr1	ZNHIT6	targetR_322
chr1	COL24A1	targetR_323
chr1	COL24A1	targetR_324
chr1	COL24A1	targetR_325
chr1	LINC01364	targetR_326
chr1	LRRC8C	targetR_327
chr1	BARHL2	targetR_328
chr1	BARHL2	targetR_329
chr1	BARHL2	targetR_330
chr1	BARHL2	targetR_331
chr1	BARHL2	targetR_332
chr1	BARHL2	targetR_333
chr1	LINC02609	targetR_334
chr1	LINC02609	targetR_335
chr1	ZNF644	targetR_336
chr1	TGFBR3	targetR_337
chr1	GFI1	targetR_338
chr1	GFI1	targetR_339
chr1	DIPK1A,RPL5	targetR_340
chr1	BCAR3	targetR_341
chr1	SLC44A3-AS1	targetR_342
chr1	ALG14	targetR_343
chr1	LINC02790	targetR_344
chr1	DPYD	targetR_345
chr1	DPYD	targetR_346
chr1	LINC01930	targetR_347
chr1	MIR137HG,MIR2682	targetR_348
chr1	MIR137,MIR137HG	targetR_349
chr1	MIR137HG	targetR_350
chr1	PLPPR4	targetR_351
chr1	PLPPR4	targetR_352
chr1	LINC01708	targetR_353
chr1	CDC14A	targetR_354
chr1	GPR88	targetR_355
chr1	GPR88	targetR_356
chr1	GPR88	targetR_357
chr1	LINC01349	targetR_358
chr1	VCAM1	targetR_359
chr1	VCAM1	targetR_360
chr1	VCAM1	targetR_361
chr1	LINC01307	targetR_362
chr1	NTNG1	targetR_363
chr1	VAV3,VAV3-AS1	targetR_364
chr1	VAV3,VAV3-AS1	targetR_365
chr1	VAV3,VAV3-AS1	targetR_366
chr1	VAV3-AS1	targetR_367
chr1	VAV3-AS1	targetR_368
chr1	GSTM2	targetR_369
chr1	GSTM2	targetR_370
chr1	GSTM1	targetR_371
chr1	EPS8L3	targetR_372
chr1	STRIP1	targetR_373
chr1	ALX3	targetR_374
chr1	ALX3	targetR_375
chr1	SLC6A17	targetR_376
chr1	SLC6A17	targetR_377
chr1	RBM15,RBM15-AS1	targetR_378
chr1	RBM15	targetR_379
chr1	SLC16A4	targetR_380
chr1	KCNA10	targetR_381
chr1	KCNA3	targetR_382
chr1	C1orf162	targetR_383
chr1	KCND3	targetR_384
chr1	LRIG2	targetR_385
chr1	AP4B1-AS1,PTPN22	targetR_386
chr1	HIPK1	targetR_387
chr1	HIPK1	targetR_388
chr1	SYT6	targetR_389
chr1	TRIM33	targetR_390
chr1	NRAS	targetR_391
chr1	CSDE1,NRAS	targetR_392
chr1	NGF,NGF-AS1	targetR_393
chr1	NGF,NGF-AS1	targetR_394
chr1	NGF-AS1	targetR_395
chr1	VANGL1	targetR_396
chr1	CASQ2	targetR_397
chr1	MAB21L3	targetR_398
chr1	ATP1A1	targetR_399
chr1	ATP1A1	targetR_400
chr1	ATP1A1	targetR_401
chr1	ATP1A1,ATP1A1-AS1	targetR_402
chr1	CD58	targetR_403
chr1	LOC100996263,TENT5C	targetR_404
chr1	GDAP2	targetR_405
chr1	TBX15	targetR_406
chr1	TBX15	targetR_407
chr1	TBX15	targetR_408
chr1	TBX15	targetR_409
chr1	LOC105378933	targetR_410
chr1	LOC105378933	targetR_411
chr1	LOC105378933	targetR_412
chr1	LOC105378933	targetR_413
chr1	HMGCS2	targetR_414
chr1	NOTCH2,NOTCH2NLC	targetR_415
chr1	NOTCH2,NOTCH2NLC,NOTCH2NLR	targetR_416
chr1	FAM72B	targetR_417
chr1	H3P4	targetR_418
chr1	EMBP1	targetR_419
chr1	EMBP1	targetR_420
chr1	LOC100996724,NBPF19,NBPF20,NBPF9,PDE4DIP	targetR_421
chr1	LOC100996724,NBPF19,NBPF20,NBPF9,PDE4DIP	targetR_422
chr1	LOC100996724,NBPF19,NBPF20,NBPF9,PDE4DIP	targetR_423
chr1	LOC100996724,NBPF19,NBPF20,NBPF9,PDE4DIP	targetR_424
chr1	LOC100996724,NBPF19,NBPF20,NBPF9,PDE4DIP	targetR_425
chr1	NBPF19,NBPF20,NBPF9,PDE4DIP	targetR_426
chr1	HJV,NBPF10,NBPF19,NBPF20	targetR_427
chr1	BCL9,NBPF19	targetR_428
chr1	NBPF25P	targetR_429
chr1	MTMR11	targetR_430
chr1	MTMR11	targetR_431
chr1	MTMR11	targetR_432
chr1	ANP32E	targetR_433
chr1	ANP32E	targetR_434
chr1	CIART	targetR_435
chr1	ARNT	targetR_436
chr1	ARNT	targetR_437
chr1	SETDB1	targetR_438
chr1	CERS2,SETDB1	targetR_439
chr1	CDC42SE1,MLLT11	targetR_440
chr1	TNFAIP8L2,TNFAIP8L2-SCNM1	targetR_441
chr1	TNFAIP8L2,TNFAIP8L2-SCNM1	targetR_442
chr1	LORICRIN	targetR_443
chr1	S100A7	targetR_444
chr1	S100A6	targetR_445
chr1	S100A16	targetR_446
chr1	TPM3	targetR_447
chr1	TPM3	targetR_448
chr1	TPM3	targetR_449
chr1	TPM3	targetR_450
chr1	ATP8B2	targetR_451
chr1	SHE	targetR_452
chr1	SHE,TDRD10	targetR_453
chr1	TDRD10	targetR_454
chr1	ADAR	targetR_455
chr1	PMVK	targetR_456
chr1	MUC1	targetR_457
chr1	MUC1	targetR_458
chr1	LMNA,MEX3A	targetR_459
chr1	LMNA	targetR_460
chr1	LMNA	targetR_461
chr1	LMNA	targetR_462
chr1	LMNA	targetR_463
chr1	RHBG	targetR_464
chr1	C1orf61	targetR_465
chr1	MEF2D	targetR_466
chr1	MEF2D	targetR_467
chr1	TTC24	targetR_468
chr1	BCAN	targetR_469
chr1	BCAN	targetR_470
chr1	PRCC	targetR_471
chr1	PRCC	targetR_472
chr1	NTRK1,SH2D2A	targetR_473
chr1	NTRK1	targetR_474
chr1	PEAR1	targetR_475
chr1	LRRC71	targetR_476
chr1	ETV3	targetR_477
chr1	FCRL5	targetR_478
chr1	FCRL4	targetR_479
chr1	KIRREL1	targetR_480
chr1	KIRREL1	targetR_481
chr1	LINC01704	targetR_482
chr1	CD1D	targetR_483
chr1	CD1C	targetR_484
chr1	FCRL6	targetR_485
chr1	SLAMF8	targetR_486
chr1	ATP1A2	targetR_487
chr1	ADAMTS4,NDUFS2	targetR_488
chr1	MPZ	targetR_489
chr1	SDHC	targetR_490
chr1	SDHC	targetR_491
chr1	FCGR2B	targetR_492
chr1	OLFML2B	targetR_493
chr1	C1orf226	targetR_494
chr1	C1orf226	targetR_495
chr1	DDR2	targetR_496
chr1	RGS4	targetR_497
chr1	LOC101928404,RGS5	targetR_498
chr1	PBX1	targetR_499
chr1	PBX1	targetR_500
chr1	PBX1	targetR_501
chr1	PBX1	targetR_502
chr1	PBX1	targetR_503
chr1	LMX1A	targetR_504
chr1	LMX1A	targetR_505
chr1	LMX1A	targetR_506
chr1	LMX1A	targetR_507
chr1	LRRC52-AS1	targetR_508
chr1	UCK2	targetR_509
chr1	UCK2	targetR_510
chr1	ILDR2	targetR_511
chr1	GPA33	targetR_512
chr1	RCSD1	targetR_513
chr1	GPR161	targetR_514
chr1	CCDC181	targetR_515
chr1	PRRX1	targetR_516
chr1	PRRX1	targetR_517
chr1	DNM3	targetR_518
chr1	DNM3	targetR_519
chr1	TNFSF18	targetR_520
chr1	TNFSF4	targetR_521
chr1	LOC100506023	targetR_522
chr1	TNR	targetR_523
chr1	TNR	targetR_524
chr1	TNR	targetR_525
chr1	TNR	targetR_526
chr1	ASTN1	targetR_527
chr1	ASTN1	targetR_528
chr1	ASTN1	targetR_529
chr1	BRINP2	targetR_530
chr1	BRINP2	targetR_531
chr1	BRINP2	targetR_532
chr1	LINC01741	targetR_533
chr1	CRYZL2P,CRYZL2P-SEC16B	targetR_534
chr1	RASAL2	targetR_535
chr1	FAM20B	targetR_536
chr1	ABL2	targetR_537
chr1	ABL2	targetR_538
chr1	FAM163A	targetR_539
chr1	FAM163A	targetR_540
chr1	CEP350	targetR_541
chr1	ACBD6	targetR_542
chr1	OVAAL	targetR_543
chr1	LINC01732	targetR_544
chr1	LINC01699	targetR_545
chr1	LINC01699	targetR_546
chr1	CACNA1E	targetR_547
chr1	CACNA1E	targetR_548
chr1	NPL	targetR_549
chr1	NMNAT2	targetR_550
chr1	RGL1	targetR_551
chr1	COLGALT2	targetR_552
chr1	COLGALT2	targetR_553
chr1	COLGALT2	targetR_554
chr1	NIBAN1	targetR_555
chr1	HMCN1	targetR_556
chr1	ODR4,TPR	targetR_557
chr1	BRINP3	targetR_558
chr1	BRINP3	targetR_559
chr1	RGS1	targetR_560
chr1	CDC73	targetR_561
chr1	CDC73	targetR_562
chr1	LHX9	targetR_563
chr1	ATP6V1G3	targetR_564
chr1	PTPRC	targetR_565
chr1	PTPRC	targetR_566
chr1	PTPRC	targetR_567
chr1	LINC01221	targetR_568
chr1	LINC02789	targetR_569
chr1	NR5A2	targetR_570
chr1	NR5A2	targetR_571
chr1	NR5A2	targetR_572
chr1	NR5A2	targetR_573
chr1	NR5A2	targetR_574
chr1	NR5A2	targetR_575
chr1	NR5A2	targetR_576
chr1	NR5A2	targetR_577
chr1	ELF3,ELF3-AS1	targetR_578
chr1	ELF3	targetR_579
chr1	GPR37L1	targetR_580
chr1	PTPN7	targetR_581
chr1	PTPN7	targetR_582
chr1	SYT2	targetR_583
chr1	SYT2	targetR_584
chr1	PPFIA4	targetR_585
chr1	SNRPE	targetR_586
chr1	SNRPE	targetR_587
chr1	GOLT1A	targetR_588
chr1	MDM4	targetR_589
chr1	LRRN2	targetR_590
chr1	NUAK2	targetR_591
chr1	NUAK2	targetR_592
chr1	ELK4	targetR_593
chr1	SLC45A3	targetR_594
chr1	SRGAP2	targetR_595
chr1	SRGAP2	targetR_596
chr1	RASSF5	targetR_597
chr1	DYRK3	targetR_598
chr1	PFKFB2	targetR_599
chr1	CR1L	targetR_600
chr1	LOC148696,MIR29B2CHG	targetR_601
chr1	MIR29B2CHG	targetR_602
chr1	MIR29B2CHG	targetR_603
chr1	CD34	targetR_604
chr1	PLXNA2	targetR_605
chr1	PLXNA2	targetR_606
chr1	PLXNA2	targetR_607
chr1	LINC01717	targetR_608
chr1	LINC01717	targetR_609
chr1	LINC01774	targetR_610
chr1	LINC01696	targetR_611
chr1	LINC01698	targetR_612
chr1	LINC01698	targetR_613
chr1	LINC01698	targetR_614
chr1	LAMB3	targetR_615
chr1	LAMB3	targetR_616
chr1	HSD11B1,HSD11B1-AS1	targetR_617
chr1	HHAT	targetR_618
chr1	HHAT	targetR_619
chr1	KCNH1	targetR_620
chr1	SLC30A1	targetR_621
chr1	SLC30A1	targetR_622
chr1	LPGAT1	targetR_623
chr1	DTL	targetR_624
chr1	PROX1-AS1	targetR_625
chr1	PTPN14	targetR_626
chr1	KCNK2	targetR_627
chr1	KCNK2	targetR_628
chr1	KCNK2	targetR_629
chr1	USH2A	targetR_630
chr1	USH2A	targetR_631
chr1	USH2A	targetR_632
chr1	ESRRG	targetR_633
chr1	ESRRG	targetR_634
chr1	ESRRG	targetR_635
chr1	ESRRG	targetR_636
chr1	ESRRG	targetR_637
chr1	LINC01653	targetR_638
chr1	MIR548F3	targetR_639
chr1	MIR548F3	targetR_640
chr1	LYPLAL1-DT,MIR548F3	targetR_641
chr1	SLC30A10	targetR_642
chr1	SLC30A10	targetR_643
chr1	IARS2	targetR_644
chr1	HLX	targetR_645
chr1	HLX	targetR_646
chr1	HLX	targetR_647
chr1	HLX	targetR_648
chr1	LINC02817	targetR_649
chr1	DUSP10	targetR_650
chr1	LINC02257	targetR_651
chr1	LINC02474	targetR_652
chr1	CAPN8	targetR_653
chr1	CNIH3	targetR_654
chr1	ENAH	targetR_655
chr1	ENAH	targetR_656
chr1	EPHX1	targetR_657
chr1	LEFTY1	targetR_658
chr1	H3-3A,H3P6	targetR_659
chr1	PARP1	targetR_660
chr1	ITPKB	targetR_661
chr1	ITPKB	targetR_662
chr1	ITPKB	targetR_663
chr1	ITPKB	targetR_664
chr1	TRIM17	targetR_665
chr1	H2AW	targetR_666
chr1	MIR4666A	targetR_667
chr1	MIR4666A	targetR_668
chr1	ACTA1	targetR_669
chr1	ACTA1	targetR_670
chr1	GALNT2	targetR_671
chr1	GALNT2	targetR_672
chr1	TRIM67	targetR_673
chr1	TRIM67	targetR_674
chr1	DISC1,TSNAX-DISC1	targetR_675
chr1	SIPA1L2	targetR_676
chr1	MAP10	targetR_677
chr1	PCNX2	targetR_678
chr1	PCNX2	targetR_679
chr1	SLC35F3	targetR_680
chr1	SLC35F3	targetR_681
chr1	LINC01354	targetR_682
chr1	LINC01132	targetR_683
chr1	PP2672	targetR_684
chr1	PP2672	targetR_685
chr1	LOC101927851	targetR_686
chr1	LOC101927851	targetR_687
chr1	LOC101927851	targetR_688
chr1	GNG4	targetR_689
chr1	GNG4	targetR_690
chr1	LYST	targetR_691
chr1	NID1	targetR_692
chr1	NID1	targetR_693
chr1	GPR137B	targetR_694
chr1	EDARADD	targetR_695
chr1	EDARADD	targetR_696
chr1	EDARADD	targetR_697
chr1	RYR2	targetR_698
chr1	LOC100130331	targetR_699
chr1	LINC01139	targetR_700
chr1	CHRM3	targetR_701
chr1	FMN2	targetR_702
chr1	FMN2	targetR_703
chr1	FMN2	targetR_704
chr1	FMN2	targetR_705
chr1	FMN2	targetR_706
chr1	GREM2	targetR_707
chr1	RGS7	targetR_708
chr1	RGS7	targetR_709
chr1	RGS7	targetR_710
chr1	RGS7	targetR_711
chr1	RGS7	targetR_712
chr1	FH	targetR_713
chr1	FH	targetR_714
chr1	PLD5	targetR_715
chr1	PLD5	targetR_716
chr1	PLD5	targetR_717
chr1	PLD5	targetR_718
chr1	SDCCAG8	targetR_719
chr1	SDCCAG8	targetR_720
chr1	AKT3	targetR_721
chr1	AKT3	targetR_722
chr1	LINC02774	targetR_723
chr1	CATSPERE	targetR_724
chr1	KIF26B	targetR_725
chr1	SCCPDH	targetR_726
chr1	LINC01341	targetR_727
chr10	DIP2C	targetR_728
chr10	DIP2C	targetR_729
chr10	DIP2C	targetR_730
chr10	LARP4B	targetR_731
chr10	LARP4B	targetR_732
chr10	LARP4B	targetR_733
chr10	ADARB2	targetR_734
chr10	LINC00701	targetR_735
chr10	LOC101927824	targetR_736
chr10	PITRM1	targetR_737
chr10	LOC105376360	targetR_738
chr10	LINC02669,LOC105376360	targetR_739
chr10	LINC02669,LOC105376360	targetR_740
chr10	LOC105376360	targetR_741
chr10	LOC105376360	targetR_742
chr10	LOC105376360	targetR_743
chr10	KLF6	targetR_744
chr10	KLF6	targetR_745
chr10	MIR6078	targetR_746
chr10	LINC00703	targetR_747
chr10	LINC00703	targetR_748
chr10	TASOR2	targetR_749
chr10	IL2RA	targetR_750
chr10	LINP1	targetR_751
chr10	LINC00706	targetR_752
chr10	LINC00707	targetR_753
chr10	SFMBT2	targetR_754
chr10	SFMBT2	targetR_755
chr10	SFMBT2	targetR_756
chr10	SFMBT2	targetR_757
chr10	SFMBT2	targetR_758
chr10	ITIH5	targetR_759
chr10	GATA3-AS1	targetR_760
chr10	GATA3-AS1	targetR_761
chr10	GATA3	targetR_762
chr10	CELF2	targetR_763
chr10	CELF2	targetR_764
chr10	CELF2	targetR_765
chr10	CELF2	targetR_766
chr10	CELF2	targetR_767
chr10	CELF2	targetR_768
chr10	CELF2	targetR_769
chr10	CELF2	targetR_770
chr10	CELF2	targetR_771
chr10	USP6NL	targetR_772
chr10	UPF2	targetR_773
chr10	CDC123	targetR_774
chr10	CAMK1D	targetR_775
chr10	SEPHS1	targetR_776
chr10	BEND7	targetR_777
chr10	FRMD4A	targetR_778
chr10	FRMD4A	targetR_779
chr10	FRMD4A	targetR_780
chr10	FRMD4A	targetR_781
chr10	FRMD4A	targetR_782
chr10	MIR4293	targetR_783
chr10	FAM107B	targetR_784
chr10	FAM107B	targetR_785
chr10	FAM107B	targetR_786
chr10	HSPA14	targetR_787
chr10	NMT2	targetR_788
chr10	FAM171A1	targetR_789
chr10	ITGA8	targetR_790
chr10	ITGA8	targetR_791
chr10	ITGA8	targetR_792
chr10	MINDY3	targetR_793
chr10	C1QL3	targetR_794
chr10	C1QL3	targetR_795
chr10	CUBN	targetR_796
chr10	VIM,VIM-AS1	targetR_797
chr10	SLC39A12	targetR_798
chr10	PLXDC2	targetR_799
chr10	PLXDC2	targetR_800
chr10	MLLT10	targetR_801
chr10	LOC100130992	targetR_802
chr10	LOC100130992	targetR_803
chr10	COMMD3-BMI1	targetR_804
chr10	LOC100499489	targetR_805
chr10	PIP4K2A	targetR_806
chr10	ARMC3	targetR_807
chr10	MSRB2	targetR_808
chr10	PTF1A	targetR_809
chr10	KIAA1217	targetR_810
chr10	KIAA1217	targetR_811
chr10	KIAA1217	targetR_812
chr10	ENKUR	targetR_813
chr10	GPR158,GPR158-AS1	targetR_814
chr10	LINC00836	targetR_815
chr10	LINC00836	targetR_816
chr10	GAD2	targetR_817
chr10	GAD2	targetR_818
chr10	GAD2	targetR_819
chr10	ABI1	targetR_820
chr10	ABI1	targetR_821
chr10	C10orf126	targetR_822
chr10	LYZL1	targetR_823
chr10	SVIL	targetR_824
chr10	JCAD	targetR_825
chr10	JCAD	targetR_826
chr10	JCAD	targetR_827
chr10	LINC02644	targetR_828
chr10	LINC02644	targetR_829
chr10	ZNF438	targetR_830
chr10	LINC02664	targetR_831
chr10	ZEB1,ZEB1-AS1	targetR_832
chr10	KIF5B	targetR_833
chr10	KIF5B	targetR_834
chr10	EPC1	targetR_835
chr10	IATPR	targetR_836
chr10	NRP1	targetR_837
chr10	LINC00838	targetR_838
chr10	LINC00838	targetR_839
chr10	PARD3	targetR_840
chr10	PARD3	targetR_841
chr10	PCAT5	targetR_842
chr10	ANKRD30A	targetR_843
chr10	ANKRD30A	targetR_844
chr10	ACTR3BP5	targetR_845
chr10	LOC105378269,LOC283028	targetR_846
chr10	RET	targetR_847
chr10	RET	targetR_848
chr10	RASGEF1A	targetR_849
chr10	FXYD4	targetR_850
chr10	ZNF32-AS3	targetR_851
chr10	ALOX5	targetR_852
chr10	LOC102724488	targetR_853
chr10	NPY4R,NPY4R2	targetR_854
chr10	LOC107001062	targetR_855
chr10	FRMPD2	targetR_856
chr10	ARHGAP22	targetR_857
chr10	ARHGAP22	targetR_858
chr10	ARHGAP22	targetR_859
chr10	ARHGAP22	targetR_860
chr10	ARHGAP22	targetR_861
chr10	WDFY4	targetR_862
chr10	VSTM4	targetR_863
chr10	VSTM4	targetR_864
chr10	VSTM4	targetR_865
chr10	C10orf71-AS1	targetR_866
chr10	DRGX	targetR_867
chr10	NCOA4,TIMM23B,TIMM23B-AGAP6	targetR_868
chr10	NCOA4,TIMM23B,TIMM23B-AGAP6	targetR_869
chr10	NCOA4,TIMM23B,TIMM23B-AGAP6	targetR_870
chr10	NCOA4,TIMM23B,TIMM23B-AGAP6	targetR_871
chr10	A1CF	targetR_872
chr10	PRKG1	targetR_873
chr10	PRKG1	targetR_874
chr10	PRKG1	targetR_875
chr10	PCDH15	targetR_876
chr10	MIR3924	targetR_877
chr10	MIR3924	targetR_878
chr10	UBE2D1	targetR_879
chr10	BICC1	targetR_880
chr10	BICC1	targetR_881
chr10	BICC1	targetR_882
chr10	LINC00844	targetR_883
chr10	PHYHIPL	targetR_884
chr10	FAM13C	targetR_885
chr10	FAM13C	targetR_886
chr10	SLC16A9	targetR_887
chr10	CCDC6	targetR_888
chr10	CCDC6	targetR_889
chr10	LINC00845	targetR_890
chr10	TMEM26-AS1	targetR_891
chr10	CABCOCO1	targetR_892
chr10	ARID5B	targetR_893
chr10	ARID5B	targetR_894
chr10	ZNF365	targetR_895
chr10	ZNF365	targetR_896
chr10	ZNF365	targetR_897
chr10	REEP3	targetR_898
chr10	CTNNA3	targetR_899
chr10	TET1	targetR_900
chr10	TET1	targetR_901
chr10	HK1	targetR_902
chr10	FAM241B	targetR_903
chr10	COL13A1	targetR_904
chr10	COL13A1	targetR_905
chr10	NPFFR1	targetR_906
chr10	NPFFR1	targetR_907
chr10	PALD1	targetR_908
chr10	PRF1	targetR_909
chr10	ADAMTS14	targetR_910
chr10	TBATA	targetR_911
chr10	UNC5B	targetR_912
chr10	CDH23	targetR_913
chr10	CDH23	targetR_914
chr10	C10orf105,CDH23	targetR_915
chr10	C10orf105,CDH23	targetR_916
chr10	SPOCK2	targetR_917
chr10	DDIT4	targetR_918
chr10	C10orf55	targetR_919
chr10	ADK	targetR_920
chr10	KAT6B	targetR_921
chr10	KAT6B	targetR_922
chr10	DUSP13	targetR_923
chr10	ZNF503	targetR_924
chr10	ZNF503	targetR_925
chr10	LRMDA	targetR_926
chr10	LRMDA	targetR_927
chr10	LRMDA	targetR_928
chr10	LRMDA	targetR_929
chr10	LRMDA	targetR_930
chr10	KCNMA1	targetR_931
chr10	DLG5-AS1	targetR_932
chr10	LINC00856	targetR_933
chr10	ZMIZ1-AS1	targetR_934
chr10	PPIF	targetR_935
chr10	ZCCHC24	targetR_936
chr10	NUTM2B,NUTM2B-AS1	targetR_937
chr10	PLAC9	targetR_938
chr10	DYDC1,DYDC2	targetR_939
chr10	DYDC2	targetR_940
chr10	NRG3	targetR_941
chr10	NRG3	targetR_942
chr10	NRG3	targetR_943
chr10	NRG3	targetR_944
chr10	NRG3	targetR_945
chr10	NRG3	targetR_946
chr10	NRG3	targetR_947
chr10	NRG3	targetR_948
chr10	C10orf99	targetR_949
chr10	LINC01519	targetR_950
chr10	WAPL	targetR_951
chr10	BMPR1A	targetR_952
chr10	BMPR1A	targetR_953
chr10	LINC00863,NUTM2D	targetR_954
chr10	MINPP1	targetR_955
chr10	KLLN,PTEN	targetR_956
chr10	PTEN	targetR_957
chr10	PTEN	targetR_958
chr10	RNLS	targetR_959
chr10	STAMBPL1	targetR_960
chr10	ACTA2,FAS,FAS-AS1	targetR_961
chr10	SLC16A12,SLC16A12-AS1	targetR_962
chr10	SLC16A12	targetR_963
chr10	SLC16A12	targetR_964
chr10	SLC16A12	targetR_965
chr10	SLC16A12	targetR_966
chr10	LINC00865	targetR_967
chr10	LINC01375	targetR_968
chr10	LINC01375	targetR_969
chr10	LINC02653	targetR_970
chr10	ANKRD1	targetR_971
chr10	HECTD2-AS1	targetR_972
chr10	PPP1R3C	targetR_973
chr10	PPP1R3C	targetR_974
chr10	CPEB3	targetR_975
chr10	CPEB3,MARCHF5	targetR_976
chr10	HHEX	targetR_977
chr10	HHEX	targetR_978
chr10	CYP26C1	targetR_979
chr10	CYP26C1	targetR_980
chr10	CYP26C1	targetR_981
chr10	MYOF	targetR_982
chr10	MYOF	targetR_983
chr10	LGI1	targetR_984
chr10	CYP2C8	targetR_985
chr10	PIK3AP1	targetR_986
chr10	ARHGAP19-SLIT1,SLIT1	targetR_987
chr10	FRAT2	targetR_988
chr10	ZDHHC16	targetR_989
chr10	AVPI1	targetR_990
chr10	SFRP5	targetR_991
chr10	CRTAC1	targetR_992
chr10	HPSE2	targetR_993
chr10	HPSE2	targetR_994
chr10	CNNM1	targetR_995
chr10	CNNM1	targetR_996
chr10	CNNM1	targetR_997
chr10	NKX2-3	targetR_998
chr10	PAX2	targetR_999
chr10	PAX2	targetR_1000
chr10	PAX2	targetR_1001
chr10	PAX2	targetR_1002
chr10	KAZALD1	targetR_1003
chr10	TLX1,TLX1NB	targetR_1004
chr10	TLX1,TLX1NB	targetR_1005
chr10	TLX1,TLX1NB	targetR_1006
chr10	TLX1,TLX1NB	targetR_1007
chr10	TLX1,TLX1NB	targetR_1008
chr10	LBX1-AS1	targetR_1009
chr10	NFKB2	targetR_1010
chr10	NFKB2,PSD	targetR_1011
chr10	PSD	targetR_1012
chr10	SUFU	targetR_1013
chr10	CNNM2,NT5C2	targetR_1014
chr10	NT5C2	targetR_1015
chr10	NT5C2	targetR_1016
chr10	NT5C2	targetR_1017
chr10	INA	targetR_1018
chr10	INA	targetR_1019
chr10	NEURL1-AS1	targetR_1020
chr10	SH3PXD2A	targetR_1021
chr10	SH3PXD2A	targetR_1022
chr10	STN1	targetR_1023
chr10	CFAP43,MIR609	targetR_1024
chr10	SORCS3	targetR_1025
chr10	SORCS3	targetR_1026
chr10	SORCS3	targetR_1027
chr10	LINC02627	targetR_1028
chr10	LINC02627	targetR_1029
chr10	LINC02627	targetR_1030
chr10	LINC02627	targetR_1031
chr10	LINC02624	targetR_1032
chr10	LINC02624	targetR_1033
chr10	SORCS1	targetR_1034
chr10	LINC01435	targetR_1035
chr10	LINC01435	targetR_1036
chr10	LINC01435	targetR_1037
chr10	XPNPEP1	targetR_1038
chr10	XPNPEP1	targetR_1039
chr10	XPNPEP1	targetR_1040
chr10	XPNPEP1	targetR_1041
chr10	XPNPEP1	targetR_1042
chr10	SMNDC1	targetR_1043
chr10	SMC3	targetR_1044
chr10	HEAT2	targetR_1045
chr10	TECTB	targetR_1046
chr10	VTI1A,ZDHHC6	targetR_1047
chr10	TCF7L2	targetR_1048
chr10	TCF7L2	targetR_1049
chr10	TCF7L2	targetR_1050
chr10	TCF7L2	targetR_1051
chr10	TCF7L2	targetR_1052
chr10	TCF7L2	targetR_1053
chr10	PLEKHS1	targetR_1054
chr10	CCDC186	targetR_1055
chr10	ATRNL1	targetR_1056
chr10	GFRA1	targetR_1057
chr10	GFRA1	targetR_1058
chr10	PNLIPRP2	targetR_1059
chr10	ENO4	targetR_1060
chr10	SHTN1	targetR_1061
chr10	SHTN1	targetR_1062
chr10	VAX1	targetR_1063
chr10	SLC18A2	targetR_1064
chr10	SLC18A2	targetR_1065
chr10	PRLHR	targetR_1066
chr10	PRLHR	targetR_1067
chr10	EIF3A	targetR_1068
chr10	GRK5	targetR_1069
chr10	RPL21	targetR_1070
chr10	PLPP4	targetR_1071
chr10	FGFR2	targetR_1072
chr10	FGFR2	targetR_1073
chr10	FGFR2	targetR_1074
chr10	FGFR2	targetR_1075
chr10	TACC2	targetR_1076
chr10	TACC2	targetR_1077
chr10	BTBD16	targetR_1078
chr10	HTRA1	targetR_1079
chr10	ACADSB	targetR_1080
chr10	HMX3	targetR_1081
chr10	GPR26	targetR_1082
chr10	CPXM2	targetR_1083
chr10	CHST15	targetR_1084
chr10	CHST15	targetR_1085
chr10	CHST15	targetR_1086
chr10	CHST15	targetR_1087
chr10	FAM53B	targetR_1088
chr10	CTBP2	targetR_1089
chr10	CTBP2	targetR_1090
chr10	ADAM12	targetR_1091
chr10	DOCK1,INSYN2A	targetR_1092
chr10	DOCK1	targetR_1093
chr10	FOXI2	targetR_1094
chr10	FOXI2	targetR_1095
chr10	FOXI2	targetR_1096
chr10	LINC01163	targetR_1097
chr10	LINC01163	targetR_1098
chr10	LINC01163	targetR_1099
chr10	LINC02667	targetR_1100
chr10	LINC02667	targetR_1101
chr10	LINC02667	targetR_1102
chr10	LINC02667	targetR_1103
chr10	MGMT	targetR_1104
chr10	MGMT	targetR_1105
chr10	EBF3	targetR_1106
chr10	EBF3	targetR_1107
chr10	EBF3	targetR_1108
chr10	EBF3	targetR_1109
chr10	EBF3	targetR_1110
chr10	MIR378C	targetR_1111
chr10	MIR378C	targetR_1112
chr10	TCERG1L	targetR_1113
chr10	TCERG1L	targetR_1114
chr10	TCERG1L	targetR_1115
chr10	TCERG1L	targetR_1116
chr10	TCERG1L	targetR_1117
chr10	TCERG1L	targetR_1118
chr10	JAKMIP3	targetR_1119
chr10	STK32C	targetR_1120
chr10	STK32C	targetR_1121
chr10	INPP5A	targetR_1122
chr10	INPP5A	targetR_1123
chr10	INPP5A	targetR_1124
chr10	INPP5A	targetR_1125
chr10	CFAP46	targetR_1126
chr10	CFAP46	targetR_1127
chr10	CFAP46	targetR_1128
chr10	CFAP46	targetR_1129
chr10	ADGRA1	targetR_1130
chr10	ADAM8	targetR_1131
chr10_jh591181_fix	.	targetR_1132
chr10_jh591181_fix	.	targetR_1133
chr10_jh591181_fix	.	targetR_1134
chr11	NLRP6	targetR_1135
chr11	IFITM3	targetR_1136
chr11	PTDSS2	targetR_1137
chr11	RNH1	targetR_1138
chr11	HRAS	targetR_1139
chr11	HRAS	targetR_1140
chr11	PHRF1	targetR_1141
chr11	SCT	targetR_1142
chr11	DRD4	targetR_1143
chr11	DRD4	targetR_1144
chr11	DRD4	targetR_1145
chr11	TOLLIP	targetR_1146
chr11	TOLLIP	targetR_1147
chr11	MOB2	targetR_1148
chr11	MOB2	targetR_1149
chr11	FAM99A	targetR_1150
chr11	INS,INS-IGF2	targetR_1151
chr11	MIR4686	targetR_1152
chr11	C11orf21	targetR_1153
chr11	SLC22A18AS	targetR_1154
chr11	SLC22A18	targetR_1155
chr11	CARS1	targetR_1156
chr11	NUP98	targetR_1157
chr11	NUP98	targetR_1158
chr11	NUP98	targetR_1159
chr11	NUP98,PGAP2	targetR_1160
chr11	HBE1	targetR_1161
chr11	OR51B5	targetR_1162
chr11	CCKBR	targetR_1163
chr11	ARFIP2,TIMM10B	targetR_1164
chr11	MIR302E	targetR_1165
chr11	SYT9	targetR_1166
chr11	SYT9	targetR_1167
chr11	CASC23	targetR_1168
chr11	CASC23	targetR_1169
chr11	TUB	targetR_1170
chr11	TUB	targetR_1171
chr11	RIC3	targetR_1172
chr11	RIC3	targetR_1173
chr11	LMO1	targetR_1174
chr11	LMO1	targetR_1175
chr11	LMO1	targetR_1176
chr11	STK33	targetR_1177
chr11	NRIP3	targetR_1178
chr11	SCUBE2	targetR_1179
chr11	DENND5A	targetR_1180
chr11	CAND1.11	targetR_1181
chr11	DKK3	targetR_1182
chr11	MICAL2	targetR_1183
chr11	PARVA	targetR_1184
chr11	SPON1	targetR_1185
chr11	CALCA	targetR_1186
chr11	LOC102724957	targetR_1187
chr11	PLEKHA7	targetR_1188
chr11	ABCC8	targetR_1189
chr11	USH1C	targetR_1190
chr11	USH1C	targetR_1191
chr11	USH1C	targetR_1192
chr11	LINC02729	targetR_1193
chr11	MYOD1	targetR_1194
chr11	GTF2H1	targetR_1195
chr11	NAV2	targetR_1196
chr11	NAV2	targetR_1197
chr11	NAV2	targetR_1198
chr11	NAV2	targetR_1199
chr11	NAV2	targetR_1200
chr11	NAV2	targetR_1201
chr11	DBX1	targetR_1202
chr11	NELL1	targetR_1203
chr11	NELL1	targetR_1204
chr11	NELL1	targetR_1205
chr11	NELL1	targetR_1206
chr11	NELL1	targetR_1207
chr11	ANO5	targetR_1208
chr11	ANO5	targetR_1209
chr11	ANO5	targetR_1210
chr11	LINC01495	targetR_1211
chr11	FANCF	targetR_1212
chr11	CCDC179	targetR_1213
chr11	MIR8054	targetR_1214
chr11	LUZP2	targetR_1215
chr11	LUZP2	targetR_1216
chr11	LUZP2	targetR_1217
chr11	LUZP2	targetR_1218
chr11	LUZP2	targetR_1219
chr11	ANO3	targetR_1220
chr11	ANO3	targetR_1221
chr11	SLC5A12	targetR_1222
chr11	SLC5A12	targetR_1223
chr11	BBOX1-AS1	targetR_1224
chr11	BDNF-AS	targetR_1225
chr11	BDNF	targetR_1226
chr11	BDNF	targetR_1227
chr11	KIF18A	targetR_1228
chr11	KIF18A	targetR_1229
chr11	MIR8068	targetR_1230
chr11	MIR8068	targetR_1231
chr11	MIR8068	targetR_1232
chr11	MIR8068	targetR_1233
chr11	LINC02546	targetR_1234
chr11	MPPED2	targetR_1235
chr11	MPPED2	targetR_1236
chr11	MPPED2	targetR_1237
chr11	MPPED2	targetR_1238
chr11	MPPED2	targetR_1239
chr11	MPPED2	targetR_1240
chr11	MPPED2	targetR_1241
chr11	MPPED2	targetR_1242
chr11	DCDC1	targetR_1243
chr11	DCDC1	targetR_1244
chr11	PAX6	targetR_1245
chr11	PAUPAR,PAX6-AS1	targetR_1246
chr11	WT1	targetR_1247
chr11	WT1	targetR_1248
chr11	WT1	targetR_1249
chr11	WT1,WT1-AS	targetR_1250
chr11	LMO2	targetR_1251
chr11	LMO2	targetR_1252
chr11	ABTB2	targetR_1253
chr11	ABTB2	targetR_1254
chr11	ABTB2	targetR_1255
chr11	EHF	targetR_1256
chr11	EHF	targetR_1257
chr11	PDHX	targetR_1258
chr11	PDHX	targetR_1259
chr11	PAMR1	targetR_1260
chr11	LDLRAD3	targetR_1261
chr11	PRR5L	targetR_1262
chr11	TRAF6	targetR_1263
chr11	LINC02760	targetR_1264
chr11	LRRC4C	targetR_1265
chr11	LRRC4C	targetR_1266
chr11	LRRC4C	targetR_1267
chr11	HNRNPKP3	targetR_1268
chr11	MIR129-2	targetR_1269
chr11	MIR129-2	targetR_1270
chr11	ALKBH3-AS1	targetR_1271
chr11	EXT2	targetR_1272
chr11	EXT2	targetR_1273
chr11	ALX4	targetR_1274
chr11	ALX4	targetR_1275
chr11	ALX4	targetR_1276
chr11	ALX4	targetR_1277
chr11	ALX4	targetR_1278
chr11	ALX4	targetR_1279
chr11	ALX4	targetR_1280
chr11	ALX4	targetR_1281
chr11	ALX4	targetR_1282
chr11	TSPAN18	targetR_1283
chr11	TSPAN18	targetR_1284
chr11	PRDM11	targetR_1285
chr11	LINC02696	targetR_1286
chr11	CREB3L1	targetR_1287
chr11	CREB3L1	targetR_1288
chr11	DGKZ	targetR_1289
chr11	DDB2	targetR_1290
chr11	ACP2,DDB2	targetR_1291
chr11	MYBPC3	targetR_1292
chr11	MIR4487	targetR_1293
chr11	MIR4487	targetR_1294
chr11	CELF1	targetR_1295
chr11	NUP160	targetR_1296
chr11	PTPRJ	targetR_1297
chr11	FOLH1	targetR_1298
chr11	TNKS1BP1	targetR_1299
chr11	TNKS1BP1	targetR_1300
chr11	SLC43A3	targetR_1301
chr11	SLC43A1	targetR_1302
chr11	SLC43A1	targetR_1303
chr11	SLC43A1	targetR_1304
chr11	UBE2L6	targetR_1305
chr11	UBE2L6	targetR_1306
chr11	MIR130A	targetR_1307
chr11	YPEL4	targetR_1308
chr11	CLP1	targetR_1309
chr11	CLP1	targetR_1310
chr11	CTNND1,TMX2-CTNND1	targetR_1311
chr11	CTNND1,TMX2-CTNND1	targetR_1312
chr11	OR5B17	targetR_1313
chr11	LPXN	targetR_1314
chr11	MS4A13	targetR_1315
chr11	CD6	targetR_1316
chr11	CPSF7,SDHAF2	targetR_1317
chr11	SDHAF2	targetR_1318
chr11	SYT7	targetR_1319
chr11	FEN1,MIR611,TMEM258	targetR_1320
chr11	FEN1	targetR_1321
chr11	FADS2	targetR_1322
chr11	ASRGL1	targetR_1323
chr11	EEF1G	targetR_1324
chr11	SLC22A25	targetR_1325
chr11	MACROD1	targetR_1326
chr11	FERMT3	targetR_1327
chr11	FERMT3	targetR_1328
chr11	CCDC88B	targetR_1329
chr11	MEN1	targetR_1330
chr11	MEN1	targetR_1331
chr11	MIR192,MIR194-2,MIR194-2HG	targetR_1332
chr11	ATG2A	targetR_1333
chr11	MAJIN	targetR_1334
chr11	NAALADL1	targetR_1335
chr11	CDCA5	targetR_1336
chr11	MALAT1	targetR_1337
chr11	SIPA1	targetR_1338
chr11	SNX32	targetR_1339
chr11	SNX32	targetR_1340
chr11	CFL1	targetR_1341
chr11	FOSL1	targetR_1342
chr11	SPTBN2	targetR_1343
chr11	PC	targetR_1344
chr11	PC	targetR_1345
chr11	GRK2	targetR_1346
chr11	CORO1B,PTPRCAP	targetR_1347
chr11	GSTP1	targetR_1348
chr11	DOC2GP	targetR_1349
chr11	PPP6R3	targetR_1350
chr11	LOC338694	targetR_1351
chr11	MYEOV	targetR_1352
chr11	LOC102724265	targetR_1353
chr11	CCND1	targetR_1354
chr11	CCND1	targetR_1355
chr11	FGF3	targetR_1356
chr11	FGF3	targetR_1357
chr11	FGF3	targetR_1358
chr11	ANO1	targetR_1359
chr11	PPFIA1	targetR_1360
chr11	CTTN	targetR_1361
chr11	SHANK2	targetR_1362
chr11	SHANK2	targetR_1363
chr11	RNF121	targetR_1364
chr11	IL18BP	targetR_1365
chr11	IL18BP,NUMA1	targetR_1366
chr11	LRTOMT,NUMA1	targetR_1367
chr11	LAMTOR1,LRTOMT	targetR_1368
chr11	PHOX2A	targetR_1369
chr11	PHOX2A	targetR_1370
chr11	ARAP1	targetR_1371
chr11	ARHGEF17	targetR_1372
chr11	FAM168A	targetR_1373
chr11	EMSY	targetR_1374
chr11	GUCY2EP	targetR_1375
chr11	ACER3	targetR_1376
chr11	GDPD4	targetR_1377
chr11	USP35	targetR_1378
chr11	TENM4	targetR_1379
chr11	TENM4	targetR_1380
chr11	TENM4	targetR_1381
chr11	TENM4	targetR_1382
chr11	TENM4	targetR_1383
chr11	TENM4	targetR_1384
chr11	TENM4	targetR_1385
chr11	LINC02720	targetR_1386
chr11	LINC02720	targetR_1387
chr11	MIR4300HG	targetR_1388
chr11	FAM181B	targetR_1389
chr11	FAM181B	targetR_1390
chr11	DLG2	targetR_1391
chr11	DLG2	targetR_1392
chr11	DLG2	targetR_1393
chr11	DLG2	targetR_1394
chr11	DLG2	targetR_1395
chr11	DLG2	targetR_1396
chr11	DLG2	targetR_1397
chr11	SYTL2	targetR_1398
chr11	PICALM	targetR_1399
chr11	PICALM	targetR_1400
chr11	EED	targetR_1401
chr11	EED,MIR6755	targetR_1402
chr11	ME3	targetR_1403
chr11	PRSS23	targetR_1404
chr11	TMEM135	targetR_1405
chr11	RAB38	targetR_1406
chr11	CTSC	targetR_1407
chr11	CTSC	targetR_1408
chr11	NOX4	targetR_1409
chr11	NOX4	targetR_1410
chr11	DISC1FP1	targetR_1411
chr11	FAT3	targetR_1412
chr11	FAT3	targetR_1413
chr11	FAT3	targetR_1414
chr11	FAT3	targetR_1415
chr11	FAT3	targetR_1416
chr11	FAT3	targetR_1417
chr11	FAT3	targetR_1418
chr11	MTNR1B	targetR_1419
chr11	SNORA8,TAF1D	targetR_1420
chr11	GPR83	targetR_1421
chr11	FUT4	targetR_1422
chr11	FUT4,LOC105369438	targetR_1423
chr11	FUT4,LOC105369438	targetR_1424
chr11	AMOTL1	targetR_1425
chr11	AMOTL1	targetR_1426
chr11	LOC100129203	targetR_1427
chr11	FAM76B	targetR_1428
chr11	FAM76B	targetR_1429
chr11	FAM76B	targetR_1430
chr11	MAML2	targetR_1431
chr11	CNTN5	targetR_1432
chr11	CNTN5	targetR_1433
chr11	TRPC6	targetR_1434
chr11	ANGPTL5	targetR_1435
chr11	BIRC3	targetR_1436
chr11	BIRC3	targetR_1437
chr11	MMP20	targetR_1438
chr11	WTAPP1	targetR_1439
chr11	DYNC2H1	targetR_1440
chr11	MIR4693	targetR_1441
chr11	PDGFD	targetR_1442
chr11	PDGFD	targetR_1443
chr11	PDGFD	targetR_1444
chr11	PDGFD	targetR_1445
chr11	LOC101928535	targetR_1446
chr11	GUCY1A2	targetR_1447
chr11	GUCY1A2	targetR_1448
chr11	GUCY1A2	targetR_1449
chr11	GUCY1A2	targetR_1450
chr11	GUCY1A2	targetR_1451
chr11	ELMOD1	targetR_1452
chr11	ELMOD1	targetR_1453
chr11	SLN	targetR_1454
chr11	RAB39A	targetR_1455
chr11	ATM,NPAT	targetR_1456
chr11	DDX10	targetR_1457
chr11	DDX10	targetR_1458
chr11	DDX10	targetR_1459
chr11	C11orf87	targetR_1460
chr11	C11orf87	targetR_1461
chr11	C11orf87	targetR_1462
chr11	C11orf87	targetR_1463
chr11	C11orf87	targetR_1464
chr11	RDX	targetR_1465
chr11	RDX	targetR_1466
chr11	ARHGAP20	targetR_1467
chr11	ARHGAP20	targetR_1468
chr11	ARHGAP20	targetR_1469
chr11	ARHGAP20	targetR_1470
chr11	LINC02550	targetR_1471
chr11	C11orf53	targetR_1472
chr11	C11orf53	targetR_1473
chr11	POU2AF1	targetR_1474
chr11	BTG4,LOC728196	targetR_1475
chr11	BTG4,LOC728196,MIR34B	targetR_1476
chr11	LAYN	targetR_1477
chr11	LAYN	targetR_1478
chr11	LAYN	targetR_1479
chr11	SDHD,TIMM8B	targetR_1480
chr11	SDHD	targetR_1481
chr11	IL18	targetR_1482
chr11	IL18	targetR_1483
chr11	HTR3A	targetR_1484
chr11	ZBTB16	targetR_1485
chr11	ZBTB16	targetR_1486
chr11	ZBTB16	targetR_1487
chr11	NXPE2	targetR_1488
chr11	CADM1	targetR_1489
chr11	CADM1	targetR_1490
chr11	CADM1	targetR_1491
chr11	CADM1	targetR_1492
chr11	CADM1	targetR_1493
chr11	CADM1	targetR_1494
chr11	CADM1	targetR_1495
chr11	LOC101928985	targetR_1496
chr11	LOC101928985	targetR_1497
chr11	LINC00900	targetR_1498
chr11	LINC02702	targetR_1499
chr11	LINC02702	targetR_1500
chr11	SIK3	targetR_1501
chr11	PAFAH1B2	targetR_1502
chr11	PAFAH1B2	targetR_1503
chr11	DSCAML1	targetR_1504
chr11	JAML	targetR_1505
chr11	CD3E	targetR_1506
chr11	KMT2A	targetR_1507
chr11	PHLDB1	targetR_1508
chr11	DDX6	targetR_1509
chr11	DDX6	targetR_1510
chr11	BCL9L	targetR_1511
chr11	BCL9L,MIR4492	targetR_1512
chr11	FOXR1	targetR_1513
chr11	NLRX1	targetR_1514
chr11	CBL	targetR_1515
chr11	THY1,USP2-AS1	targetR_1516
chr11	THY1,USP2-AS1	targetR_1517
chr11	THY1,USP2-AS1	targetR_1518
chr11	USP2-AS1	targetR_1519
chr11	NECTIN1	targetR_1520
chr11	LOC102724301	targetR_1521
chr11	LOC102724301	targetR_1522
chr11	TRIM29	targetR_1523
chr11	ARHGEF12	targetR_1524
chr11	ARHGEF12	targetR_1525
chr11	ARHGEF12	targetR_1526
chr11	GRIK4	targetR_1527
chr11	GRIK4,LOC101929208	targetR_1528
chr11	TBCEL	targetR_1529
chr11	SORL1	targetR_1530
chr11	SORL1	targetR_1531
chr11	MIR100HG	targetR_1532
chr11	MIR100HG	targetR_1533
chr11	MIR100HG	targetR_1534
chr11	MIR100HG	targetR_1535
chr11	MIR100HG	targetR_1536
chr11	MIR100HG	targetR_1537
chr11	UBASH3B	targetR_1538
chr11	CLMP	targetR_1539
chr11	GRAMD1B	targetR_1540
chr11	GRAMD1B	targetR_1541
chr11	GRAMD1B	targetR_1542
chr11	GRAMD1B	targetR_1543
chr11	GRAMD1B	targetR_1544
chr11	GRAMD1B	targetR_1545
chr11	GRAMD1B	targetR_1546
chr11	GRAMD1B	targetR_1547
chr11	OR8D1	targetR_1548
chr11	ROBO3	targetR_1549
chr11	ROBO4	targetR_1550
chr11	ROBO4	targetR_1551
chr11	HEPACAM	targetR_1552
chr11	PATE1	targetR_1553
chr11	RPUSD4	targetR_1554
chr11	FAM118B	targetR_1555
chr11	ST3GAL4	targetR_1556
chr11	KIRREL3	targetR_1557
chr11	KIRREL3	targetR_1558
chr11	KIRREL3	targetR_1559
chr11	KIRREL3	targetR_1560
chr11	LINC02712	targetR_1561
chr11	LINC02098	targetR_1562
chr11	ETS1	targetR_1563
chr11	ETS1	targetR_1564
chr11	ETS1	targetR_1565
chr11	ETS1	targetR_1566
chr11	ETS1	targetR_1567
chr11	LOC101929538	targetR_1568
chr11	FLI1,LOC101929538	targetR_1569
chr11	FLI1,SENCR	targetR_1570
chr11	FLI1	targetR_1571
chr11	KCNJ5	targetR_1572
chr11	NFRKB	targetR_1573
chr11	ST14	targetR_1574
chr11	ST14	targetR_1575
chr11	ZBTB44-DT	targetR_1576
chr11	ADAMTS8	targetR_1577
chr11	ADAMTS15	targetR_1578
chr11	MIR8052	targetR_1579
chr11	LINC02873	targetR_1580
chr11	LINC02551	targetR_1581
chr11	NTM	targetR_1582
chr11	NTM	targetR_1583
chr11	NTM	targetR_1584
chr11	NTM	targetR_1585
chr11	NTM	targetR_1586
chr11	NTM	targetR_1587
chr11	NTM	targetR_1588
chr11	NTM	targetR_1589
chr11	NTM	targetR_1590
chr11	OPCML	targetR_1591
chr11	OPCML	targetR_1592
chr11	OPCML	targetR_1593
chr11	OPCML	targetR_1594
chr11	OPCML	targetR_1595
chr11	OPCML	targetR_1596
chr11	OPCML	targetR_1597
chr11	OPCML	targetR_1598
chr11	OPCML	targetR_1599
chr11	OPCML	targetR_1600
chr11	LINC02743	targetR_1601
chr11	JAM3	targetR_1602
chr11	ACAD8	targetR_1603
chr11	GLB1L3	targetR_1604
chr11	GLB1L3	targetR_1605
chr11	B3GAT1	targetR_1606
chr11	LINC02714	targetR_1607
chr11_jh159138_fix	.	targetR_1608
chr11_jh720443_fix	.	targetR_1609
chr11_jh720443_fix	.	targetR_1610
chr12	KDM5A	targetR_1611
chr12	CCDC77,KDM5A	targetR_1612
chr12	NINJ2	targetR_1613
chr12	NINJ2	targetR_1614
chr12	ERC1	targetR_1615
chr12	ERC1	targetR_1616
chr12	FBXL14	targetR_1617
chr12	WNT5B	targetR_1618
chr12	WNT5B	targetR_1619
chr12	WNT5B	targetR_1620
chr12	CACNA2D4	targetR_1621
chr12	CACNA2D4	targetR_1622
chr12	LINC00940	targetR_1623
chr12	CACNA1C	targetR_1624
chr12	CACNA1C	targetR_1625
chr12	TSPAN9	targetR_1626
chr12	LOC100128253	targetR_1627
chr12	LOC100128253	targetR_1628
chr12	CRACR2A	targetR_1629
chr12	PARP11	targetR_1630
chr12	CCND2,CCND2-AS1	targetR_1631
chr12	CCND2	targetR_1632
chr12	FGF6	targetR_1633
chr12	KCNA1	targetR_1634
chr12	KCNA1	targetR_1635
chr12	KCNA5	targetR_1636
chr12	KCNA5	targetR_1637
chr12	KCNA5	targetR_1638
chr12	LINC02443	targetR_1639
chr12	NTF3	targetR_1640
chr12	ANO2	targetR_1641
chr12	VWF	targetR_1642
chr12	CD9	targetR_1643
chr12	CD9	targetR_1644
chr12	CD9	targetR_1645
chr12	TAPBPL,VAMP1	targetR_1646
chr12	CHD4	targetR_1647
chr12	CHD4	targetR_1648
chr12	ZNF384	targetR_1649
chr12	ZNF384	targetR_1650
chr12	PIANP	targetR_1651
chr12	LAG3	targetR_1652
chr12	TPI1	targetR_1653
chr12	C12orf57,PTPN6	targetR_1654
chr12	PTPN6	targetR_1655
chr12	PTPN6	targetR_1656
chr12	RBP5	targetR_1657
chr12	CD163	targetR_1658
chr12	FOXJ2	targetR_1659
chr12	FOXJ2	targetR_1660
chr12	GABARAPL1	targetR_1661
chr12	LOC440084	targetR_1662
chr12	ETV6	targetR_1663
chr12	ETV6	targetR_1664
chr12	ETV6	targetR_1665
chr12	MANSC1	targetR_1666
chr12	CREBL2	targetR_1667
chr12	CDKN1B	targetR_1668
chr12	CDKN1B	targetR_1669
chr12	GPRC5A	targetR_1670
chr12	GSG1	targetR_1671
chr12	ATF7IP	targetR_1672
chr12	GUCY2C	targetR_1673
chr12	RERG	targetR_1674
chr12	EPS8	targetR_1675
chr12	PIK3C2G	targetR_1676
chr12	PIK3C2G	targetR_1677
chr12	CAPZA3	targetR_1678
chr12	PLEKHA5	targetR_1679
chr12	AEBP2	targetR_1680
chr12	PDE3A	targetR_1681
chr12	IAPP,SLCO1A2	targetR_1682
chr12	SPX	targetR_1683
chr12	CMAS	targetR_1684
chr12	ST8SIA1	targetR_1685
chr12	ST8SIA1	targetR_1686
chr12	ETNK1,LOC105369691	targetR_1687
chr12	ETNK1	targetR_1688
chr12	ETNK1	targetR_1689
chr12	LOC101928441	targetR_1690
chr12	LOC101928441	targetR_1691
chr12	LOC101928441	targetR_1692
chr12	LOC101928441	targetR_1693
chr12	SOX5	targetR_1694
chr12	SOX5	targetR_1695
chr12	SOX5	targetR_1696
chr12	SOX5	targetR_1697
chr12	SOX5	targetR_1698
chr12	SOX5	targetR_1699
chr12	SOX5	targetR_1700
chr12	SOX5	targetR_1701
chr12	SOX5	targetR_1702
chr12	LINC00477	targetR_1703
chr12	BCAT1	targetR_1704
chr12	BCAT1	targetR_1705
chr12	BCAT1	targetR_1706
chr12	BCAT1	targetR_1707
chr12	BCAT1	targetR_1708
chr12	LOC645177	targetR_1709
chr12	KRAS	targetR_1710
chr12	KRAS	targetR_1711
chr12	KRAS	targetR_1712
chr12	KRAS	targetR_1713
chr12	KRAS	targetR_1714
chr12	LMNTD1	targetR_1715
chr12	LMNTD1	targetR_1716
chr12	MIR4302	targetR_1717
chr12	SSPN	targetR_1718
chr12	ITPR2	targetR_1719
chr12	ARNTL2	targetR_1720
chr12	PPFIBP1	targetR_1721
chr12	REP15	targetR_1722
chr12	LOC729291	targetR_1723
chr12	CCDC91	targetR_1724
chr12	FAR2	targetR_1725
chr12	FAR2	targetR_1726
chr12	OVCH1-AS1	targetR_1727
chr12	TMTC1	targetR_1728
chr12	TMTC1	targetR_1729
chr12	SYT10	targetR_1730
chr12	ALG10	targetR_1731
chr12	SLC2A13	targetR_1732
chr12	CNTN1	targetR_1733
chr12	CNTN1	targetR_1734
chr12	CNTN1	targetR_1735
chr12	CNTN1	targetR_1736
chr12	PDZRN4	targetR_1737
chr12	PDZRN4	targetR_1738
chr12	PRICKLE1	targetR_1739
chr12	PRICKLE1	targetR_1740
chr12	ADAMTS20	targetR_1741
chr12	ADAMTS20	targetR_1742
chr12	TMEM117	targetR_1743
chr12	NELL2	targetR_1744
chr12	NELL2	targetR_1745
chr12	NELL2	targetR_1746
chr12	NELL2	targetR_1747
chr12	NELL2	targetR_1748
chr12	NELL2	targetR_1749
chr12	DBX2	targetR_1750
chr12	DBX2	targetR_1751
chr12	ARID2	targetR_1752
chr12	LOC100288798	targetR_1753
chr12	SLC38A4	targetR_1754
chr12	SLC38A4	targetR_1755
chr12	SLC38A4	targetR_1756
chr12	SLC38A4	targetR_1757
chr12	PCED1B,PCED1B-AS1	targetR_1758
chr12	PCED1B,PCED1B-AS1	targetR_1759
chr12	LOC105369747	targetR_1760
chr12	VDR	targetR_1761
chr12	COL2A1	targetR_1762
chr12	OR10AD1	targetR_1763
chr12	OR10AD1	targetR_1764
chr12	OR10AD1	targetR_1765
chr12	KMT2D	targetR_1766
chr12	TUBA1C	targetR_1767
chr12	MCRS1	targetR_1768
chr12	PRPF40B	targetR_1769
chr12	PRPF40B	targetR_1770
chr12	FAIM2	targetR_1771
chr12	LOC101927318	targetR_1772
chr12	SMARCD1	targetR_1773
chr12	SMARCD1	targetR_1774
chr12	LIMA1	targetR_1775
chr12	ATF1	targetR_1776
chr12	ATF1	targetR_1777
chr12	BIN2	targetR_1778
chr12	GRASP,GRASP-AS1	targetR_1779
chr12	GRASP,GRASP-AS1	targetR_1780
chr12	KRT7	targetR_1781
chr12	KRT87P	targetR_1782
chr12	KRT8	targetR_1783
chr12	KRT8	targetR_1784
chr12	KRT18,KRT8	targetR_1785
chr12	ATP5MC2	targetR_1786
chr12	HOXC13,HOXC13-AS	targetR_1787
chr12	HOXC12	targetR_1788
chr12	HOXC12	targetR_1789
chr12	HOTAIR	targetR_1790
chr12	HOTAIR	targetR_1791
chr12	HOTAIR,HOXC11	targetR_1792
chr12	HOXC9,HOXC-AS1	targetR_1793
chr12	HOXC4	targetR_1794
chr12	LINC02381	targetR_1795
chr12	LOC102724050,ZNF385A	targetR_1796
chr12	ITGA5,LOC102724050	targetR_1797
chr12	NCKAP1L	targetR_1798
chr12	NCKAP1L	targetR_1799
chr12	PDE1B	targetR_1800
chr12	PDE1B	targetR_1801
chr12	TESPA1	targetR_1802
chr12	ERBB3	targetR_1803
chr12	ERBB3	targetR_1804
chr12	ERBB3	targetR_1805
chr12	IL23A	targetR_1806
chr12	NACA	targetR_1807
chr12	NAB2	targetR_1808
chr12	STAT6	targetR_1809
chr12	STAT6	targetR_1810
chr12	GLI1	targetR_1811
chr12	DDIT3,MARS1	targetR_1812
chr12	DDIT3	targetR_1813
chr12	LOC101927583,SLC26A10	targetR_1814
chr12	B4GALNT1	targetR_1815
chr12	B4GALNT1	targetR_1816
chr12	B4GALNT1	targetR_1817
chr12	AGAP2,AGAP2-AS1	targetR_1818
chr12	CDK4,MIR6759,TSPAN31	targetR_1819
chr12	CDK4	targetR_1820
chr12	LINC02388,LOC100506869	targetR_1821
chr12	LINC02388,LOC100506869	targetR_1822
chr12	LRIG3	targetR_1823
chr12	LRIG3	targetR_1824
chr12	SLC16A7	targetR_1825
chr12	SLC16A7	targetR_1826
chr12	SLC16A7	targetR_1827
chr12	TAFA2	targetR_1828
chr12	TAFA2	targetR_1829
chr12	TAFA2	targetR_1830
chr12	TAFA2	targetR_1831
chr12	PPM1H	targetR_1832
chr12	PPM1H	targetR_1833
chr12	AVPR1A	targetR_1834
chr12	C12orf56	targetR_1835
chr12	TBC1D30	targetR_1836
chr12	TBC1D30	targetR_1837
chr12	WIF1	targetR_1838
chr12	MSRB3	targetR_1839
chr12	LOC100507065	targetR_1840
chr12	LOC100507065	targetR_1841
chr12	LOC100507065	targetR_1842
chr12	LOC100507065	targetR_1843
chr12	RPSAP52	targetR_1844
chr12	RPSAP52	targetR_1845
chr12	RPSAP52	targetR_1846
chr12	HMGA2,RPSAP52	targetR_1847
chr12	IRAK3	targetR_1848
chr12	IRAK3	targetR_1849
chr12	IRAK3	targetR_1850
chr12	GRIP1	targetR_1851
chr12	GRIP1	targetR_1852
chr12	LOC102724421	targetR_1853
chr12	MDM2	targetR_1854
chr12	PTPRB	targetR_1855
chr12	PTPRB,PTPRR	targetR_1856
chr12	PTPRR	targetR_1857
chr12	PTPRR	targetR_1858
chr12	TPH2	targetR_1859
chr12	TPH2	targetR_1860
chr12	TRHDE-AS1	targetR_1861
chr12	TRHDE-AS1	targetR_1862
chr12	TRHDE-AS1	targetR_1863
chr12	TRHDE,TRHDE-AS1	targetR_1864
chr12	TRHDE	targetR_1865
chr12	TRHDE	targetR_1866
chr12	ATXN7L3B	targetR_1867
chr12	KCNC2	targetR_1868
chr12	KCNC2	targetR_1869
chr12	E2F7	targetR_1870
chr12	NAV3	targetR_1871
chr12	SYT1	targetR_1872
chr12	ACSS3	targetR_1873
chr12	PPFIA2	targetR_1874
chr12	SLC6A15	targetR_1875
chr12	SLC6A15	targetR_1876
chr12	SLC6A15	targetR_1877
chr12	SLC6A15	targetR_1878
chr12	ALX1	targetR_1879
chr12	ALX1	targetR_1880
chr12	TMTC3	targetR_1881
chr12	LINC02458	targetR_1882
chr12	ATP2B1-AS1	targetR_1883
chr12	ATP2B1-AS1	targetR_1884
chr12	LINC02392	targetR_1885
chr12	LINC00615	targetR_1886
chr12	DCN	targetR_1887
chr12	LINC01619	targetR_1888
chr12	BTG1,LINC01619	targetR_1889
chr12	BTG1,LOC101928617	targetR_1890
chr12	LOC101928617	targetR_1891
chr12	LOC643339	targetR_1892
chr12	UBE2N	targetR_1893
chr12	SOCS2	targetR_1894
chr12	TMCC3	targetR_1895
chr12	KRT19P2	targetR_1896
chr12	FGD6	targetR_1897
chr12	MIR3685	targetR_1898
chr12	USP44	targetR_1899
chr12	USP44	targetR_1900
chr12	NTN4,PGAM1P5	targetR_1901
chr12	NTN4	targetR_1902
chr12	CFAP54	targetR_1903
chr12	NEDD1	targetR_1904
chr12	MIR4303	targetR_1905
chr12	ANKS1B	targetR_1906
chr12	ANKS1B	targetR_1907
chr12	ANO4	targetR_1908
chr12	IGF1	targetR_1909
chr12	IGF1	targetR_1910
chr12	ASCL1,PAH	targetR_1911
chr12	ASCL1	targetR_1912
chr12	ASCL1	targetR_1913
chr12	ASCL1	targetR_1914
chr12	C12orf42	targetR_1915
chr12	EID3,TXNRD1	targetR_1916
chr12	CHST11	targetR_1917
chr12	CHST11	targetR_1918
chr12	C12orf75	targetR_1919
chr12	CASC18	targetR_1920
chr12	LOC100287944	targetR_1921
chr12	LOC100287944,RFX4	targetR_1922
chr12	BTBD11	targetR_1923
chr12	ASCL4	targetR_1924
chr12	LOC728739	targetR_1925
chr12	WSCD2	targetR_1926
chr12	WSCD2	targetR_1927
chr12	CMKLR1	targetR_1928
chr12	CORO1C	targetR_1929
chr12	MYO1H	targetR_1930
chr12	KCTD10	targetR_1931
chr12	FAM222A,FAM222A-AS1	targetR_1932
chr12	CUX2	targetR_1933
chr12	CUX2	targetR_1934
chr12	CUX2	targetR_1935
chr12	CUX2	targetR_1936
chr12	CUX2	targetR_1937
chr12	SH2B3	targetR_1938
chr12	SH2B3	targetR_1939
chr12	ALDH2	targetR_1940
chr12	ALDH2	targetR_1941
chr12	PTPN11,RPL6	targetR_1942
chr12	PTPN11	targetR_1943
chr12	RPH3A	targetR_1944
chr12	DTX1	targetR_1945
chr12	DTX1	targetR_1946
chr12	CFAP73	targetR_1947
chr12	IQCD	targetR_1948
chr12	LHX5	targetR_1949
chr12	LHX5	targetR_1950
chr12	LHX5	targetR_1951
chr12	LHX5	targetR_1952
chr12	LINC02459	targetR_1953
chr12	TBX5-AS1	targetR_1954
chr12	TBX5-AS1	targetR_1955
chr12	TBX5-AS1	targetR_1956
chr12	TBX3	targetR_1957
chr12	MED13L	targetR_1958
chr12	LINC00173	targetR_1959
chr12	HRK	targetR_1960
chr12	HRK	targetR_1961
chr12	FBXW8	targetR_1962
chr12	FBXO21	targetR_1963
chr12	NOS1	targetR_1964
chr12	NOS1	targetR_1965
chr12	KSR2	targetR_1966
chr12	SRRM4	targetR_1967
chr12	HSPB8	targetR_1968
chr12	PXN	targetR_1969
chr12	PXN	targetR_1970
chr12	CABP1	targetR_1971
chr12	SPPL3	targetR_1972
chr12	HNF1A	targetR_1973
chr12	C12orf43,HNF1A	targetR_1974
chr12	KDM2B	targetR_1975
chr12	KDM2B	targetR_1976
chr12	MIR548AQ	targetR_1977
chr12	MORN3	targetR_1978
chr12	LINC01089	targetR_1979
chr12	SETD1B	targetR_1980
chr12	BCL7A	targetR_1981
chr12	MLXIP	targetR_1982
chr12	CLIP1	targetR_1983
chr12	CLIP1	targetR_1984
chr12	ZCCHC8	targetR_1985
chr12	ZCCHC8	targetR_1986
chr12	VPS37B	targetR_1987
chr12	MPHOSPH9	targetR_1988
chr12	MPHOSPH9	targetR_1989
chr12	NCOR2	targetR_1990
chr12	NCOR2	targetR_1991
chr12	NCOR2	targetR_1992
chr12	NCOR2	targetR_1993
chr12	NCOR2	targetR_1994
chr12	SCARB1	targetR_1995
chr12	MIR5188	targetR_1996
chr12	AACS	targetR_1997
chr12	TMEM132B	targetR_1998
[truncated: 6,147 more rows]

## Sheet: Table S6
Table S6. The nucleosome organization targeted panel for Cohort 1
Chrom	Gene Name	Target Region Label	Panel Type
chr1	SKI	TSS_1	TSS
chr1	TTSSRSF14	TSS_2	TSS
chr1	PRDM16	TSS_3	TSS
chr1	RPL22	TSS_4	TSS
chr1	CAMTA1	TSS_5	TSS
chr1	CAMTA1	TSS_6	TSS
chr1	CAMTA1	TSS_7	TSS
chr1	CAMTA1	TSS_8	TSS
chr1	MTOR	TSS_9	TSS
chr1	PRDM2	TSS_10	TSS
chr1	PRDM2	TSS_11	TSS
chr1	PRDM2	TSS_12	TSS
chr1	CASP9	TSS_13	TSS
chr1	SPEN	TSS_14	TSS
chr1	SDHB	TSS_15	TSS
chr1	ARHGEF10L	TSS_16	TSS
chr1	ARHGEF10L	TSS_17	TSS
chr1	ARHGEF10L	TSS_18	TSS
chr1	PAX7	TSS_19	TSS
chr1	ID3	TSS_20	TSS
chr1	MDS2	TSS_21	TSS
chr1	ARID1A	TSS_22	TSS
chr1	LCK	TSS_23	TSS
chr1	LCK	TSS_24	TSS
chr1	SFPQ	TSS_25	TSS
chr1	THRAP3	TSS_26	TSS
chr1	CSF3R	TSS_27	TSS
chr1	MYCL	TSS_28	TSS
chr1	MPL	TSS_29	TSS
chr1	MUTYH	TSS_30	TSS
chr1	TAL1	TSS_31	TSS
chr1	STIL	TSS_32	TSS
chr1	CDKN2C	TSS_33	TSS
chr1	EPS15	TSS_34	TSS
chr1	EPS15	TSS_35	TSS
chr1	JUN	TSS_36	TSS
chr1	JAK1	TSS_37	TSS
chr1	JAK1	TSS_38	TSS
chr1	FUBP1	TSS_39	TSS
chr1	BCL10	TSS_40	TSS
chr1	RPL5	TSS_41	TSS
chr1	RBM15	TSS_42	TSS
chr1	TRIM33	TSS_43	TSS
chr1	NRAS	TSS_44	TSS
chr1	ATP1A1	TSS_45	TSS
chr1	ATP1A1	TSS_46	TSS
chr1	TENT5C	TSS_47	TSS
chr1	NOTCH2	TSS_48	TSS
chr1	PDE4DIP	TSS_49	TSS
chr1	PDE4DIP	TSS_50	TSS
chr1	PDE4DIP	TSS_51	TSS
chr1	PDE4DIP	TSS_52	TSS
chr1	PDE4DIP	TSS_53	TSS
chr1	BCL9	TSS_54	TSS
chr1	ARNT	TSS_55	TSS
chr1	SETDB1	TSS_56	TSS
chr1	MLLT11	TSS_57	TSS
chr1	S100A7	TSS_58	TSS
chr1	TPM3	TSS_59	TSS
chr1	TPM3	TSS_60	TSS
chr1	TPM3	TSS_61	TSS
chr1	MUC1	TSS_62	TSS
chr1	LMNA	TSS_63	TSS
chr1	LMNA	TSS_64	TSS
chr1	LMNA	TSS_65	TSS
chr1	PRCC	TSS_66	TSS
chr1	NTRK1	TSS_67	TSS
chr1	NTRK1	TSS_68	TSS
chr1	FCRL4	TSS_69	TSS
chr1	SDHC	TSS_70	TSS
chr1	FCGR2B	TSS_71	TSS
chr1	DDR2	TSS_72	TSS
chr1	PBX1	TSS_73	TSS
chr1	PRRX1	TSS_74	TSS
chr1	ABL2	TSS_75	TSS
chr1	ABL2	TSS_76	TSS
chr1	TPR	TSS_77	TSS
chr1	CDC73	TSS_78	TSS
chr1	PTPRC	TSS_79	TSS
chr1	ELF3	TSS_80	TSS
chr1	MDM4	TSS_81	TSS
chr1	ELK4	TSS_82	TSS
chr1	SLC45A3	TSS_83	TSS
chr1	RGS7	TSS_84	TSS
chr1	FH	TSS_85	TSS
chr1	AKT3	TSS_86	TSS
chr1	AKT3	TSS_87	TSS
chr10	LARP4B	TSS_96	TSS
chr10	KLF6	TSS_97	TSS
chr10	GATA3	TSS_98	TSS
chr10	MLLT10	TSS_99	TSS
chr10	ABI1	TSS_100	TSS
chr10	ZEB1	TSS_101	TSS
chr10	KIF5B	TSS_102	TSS
chr10	RET	TSS_103	TSS
chr10	RET	TSS_104	TSS
chr10	NCOA4	TSS_105	TSS
chr10	NCOA4	TSS_106	TSS
chr10	NCOA4	TSS_107	TSS
chr10	A1CF	TSS_108	TSS
chr10	CCDC6	TSS_109	TSS
chr10	TET1	TSS_110	TSS
chr10	PRF1	TSS_111	TSS
chr10	KAT6B	TSS_112	TSS
chr10	NUTM2B	TSS_113	TSS
chr10	BMPR1A	TSS_114	TSS
chr10	NUTM2D	TSS_115	TSS
chr10	PTEN	TSS_116	TSS
chr10	FAS	TSS_117	TSS
chr10	CPEB3	TSS_118	TSS
chr10	CPEB3	TSS_119	TSS
chr10	CYP2C8	TSS_120	TSS
chr10	TLX1	TSS_121	TSS
chr10	TSSKB2	TSS_122	TSS
chr10	SUFU	TSS_123	TSS
chr10	NT5C2	TSS_124	TSS
chr10	NT5C2	TSS_125	TSS
chr10	NT5C2	TSS_126	TSS
chr10	VTI1A	TSS_127	TSS
chr10	TCF7L2	TSS_128	TSS
chr10	TCF7L2	TSS_129	TSS
chr10	TCF7L2	TSS_130	TSS
chr10	SHTN1	TSS_131	TSS
chr10	SHTN1	TSS_132	TSS
chr10	FGFR2	TSS_133	TSS
chr10	FGFR2	TSS_134	TSS
chr10	FGFR2	TSS_135	TSS
chr10	MGMT	TSS_136	TSS
chr10_jh591181_fix	NCOA4	TSS_137	TSS
chr10_jh591181_fix	NCOA4	TSS_138	TSS
chr10_jh591181_fix	NCOA4	TSS_139	TSS
chr11	HRAS	TSS_140	TSS
chr11	NUP98	TSS_141	TSS
chr11	LMO1	TSS_142	TSS
chr11	LMO1	TSS_143	TSS
chr11	MYOD1	TSS_144	TSS
chr11	FANCF	TSS_145	TSS
chr11	WT1	TSS_146	TSS
chr11	WT1	TSS_147	TSS
chr11	WT1	TSS_148	TSS
chr11	LMO2	TSS_149	TSS
chr11	LMO2	TSS_150	TSS
chr11	EXT2	TSS_151	TSS
chr11	CREB3L1	TSS_152	TSS
chr11	DDB2	TSS_153	TSS
chr11	CLP1	TSS_154	TSS
chr11	CTNND1	TSS_155	TSS
chr11	SDHAF2	TSS_156	TSS
chr11	FEN1	TSS_157	TSS
chr11	MEN1	TSS_158	TSS
chr11	MALAT1	TSS_159	TSS
chr11	CCND1	TSS_160	TSS
chr11	NUMA1	TSS_161	TSS
chr11	PICALM	TSS_162	TSS
chr11	EED	TSS_163	TSS
chr11	FAT3	TSS_164	TSS
chr11	FAT3	TSS_165	TSS
chr11	MAML2	TSS_166	TSS
chr11	BIRC3	TSS_167	TSS
chr11	ATM	TSS_168	TSS
chr11	DDX10	TSS_169	TSS
chr11	POU2AF1	TSS_170	TSS
chr11	SDHD	TSS_171	TSS
chr11	ZBTB16	TSS_172	TSS
chr11	ZBTB16	TSS_173	TSS
chr11	PAFAH1B2	TSS_174	TSS
chr11	KMT2A	TSS_175	TSS
chr11	DDX6	TSS_176	TSS
chr11	BCL9L	TSS_177	TSS
chr11	FOXR1	TSS_178	TSS
chr11	CBL	TSS_179	TSS
chr11	ARHGEF12	TSS_180	TSS
chr11	ARHGEF12	TSS_181	TSS
chr11	FLI1	TSS_182	TSS
chr11	FLI1	TSS_183	TSS
chr11	KCNJ5	TSS_184	TSS
chr11_jh159138_fix	FOXR1	TSS_185	TSS
chr11_jh720443_fix	KMT2A	TSS_186	TSS
chr11_jh720443_fix	DDX6	TSS_187	TSS
chr12	KDM5A	TSS_188	TSS
chr12	ERC1	TSS_189	TSS
chr12	ERC1	TSS_190	TSS
chr12	CCND2	TSS_191	TSS
chr12	CHD4	TSS_192	TSS
chr12	ZTSS384	TSS_193	TSS
chr12	PTPN6	TSS_194	TSS
chr12	PTPN6	TSS_195	TSS
chr12	ETV6	TSS_196	TSS
chr12	CDKN1B	TSS_197	TSS
chr12	ETNK1	TSS_198	TSS
chr12	KRAS	TSS_199	TSS
chr12	PPFIBP1	TSS_200	TSS
chr12	ARID2	TSS_201	TSS
chr12	COL2A1	TSS_202	TSS
chr12	KMT2D	TSS_203	TSS
chr12	PRPF40B	TSS_204	TSS
chr12	PRPF40B	TSS_205	TSS
chr12	SMARCD1	TSS_206	TSS
chr12	ATF1	TSS_207	TSS
chr12	HOXC13	TSS_208	TSS
chr12	HOXC11	TSS_209	TSS
chr12	ERBB3	TSS_210	TSS
chr12	NACA	TSS_211	TSS
chr12	NAB2	TSS_212	TSS
chr12	STAT6	TSS_213	TSS
chr12	GLI1	TSS_214	TSS
chr12	DDIT3	TSS_215	TSS
chr12	CDK4	TSS_216	TSS
chr12	LRIG3	TSS_217	TSS
chr12	WIF1	TSS_218	TSS
chr12	HMGA2	TSS_219	TSS
chr12	MDM2	TSS_220	TSS
chr12	PTPRB	TSS_221	TSS
chr12	PTPRB	TSS_222	TSS
chr12	BTG1	TSS_223	TSS
chr12	USP44	TSS_224	TSS
chr12	USP44	TSS_225	TSS
chr12	CHST11	TSS_226	TSS
chr12	SH2B3	TSS_227	TSS
chr12	SH2B3	TSS_228	TSS
chr12	ALDH2	TSS_229	TSS
chr12	PTPN11	TSS_230	TSS
chr12	TBX3	TSS_231	TSS
chr12	HTSS1A	TSS_232	TSS
chr12	SETD1B	TSS_233	TSS
chr12	BCL7A	TSS_234	TSS
chr12	CLIP1	TSS_235	TSS
chr12	ZCCHC8	TSS_236	TSS
chr12	NCOR2	TSS_237	TSS
chr12	POLE	TSS_238	TSS
chr12_jh720444_fix	PTPN6	TSS_239	TSS
chr12_jh720444_fix	PTPN6	TSS_240	TSS
chr13	ZMYM2	TSS_241	TSS
chr13	LATS2	TSS_242	TSS
chr13	CDX2	TSS_243	TSS
chr13	FLT3	TSS_244	TSS
chr13	BRCA2	TSS_245	TSS
chr13	NBEA	TSS_246	TSS
chr13	NBEA	TSS_247	TSS
chr13	LHFPL6	TSS_248	TSS
chr13	FOXO1	TSS_249	TSS
chr13	LCP1	TSS_250	TSS
chr13	RB1	TSS_251	TSS
chr13	CYSLTR2	TSS_252	TSS
chr13	GPC5	TSS_253	TSS
chr13	SOX21	TSS_254	TSS
chr13	ERCC5	TSS_255	TSS
chr14	CCNB1IP1	TSS_256	TSS
chr14	ARHGAP5	TSS_257	TSS
chr14	BAZ1A	TSS_258	TSS
chr14	NKX2-1	TSS_259	TSS
chr14	FOXA1	TSS_260	TSS
chr14	NIN	TSS_261	TSS
chr14	KTN1	TSS_262	TSS
chr14	SIX1	TSS_263	TSS
chr14	HIF1A	TSS_264	TSS
chr14	HIF1A	TSS_265	TSS
chr14	MAX	TSS_266	TSS
chr14	GPHN	TSS_267	TSS
chr14	RAD51B	TSS_268	TSS
chr14	RAD51B	TSS_269	TSS
chr14	TSHR	TSS_270	TSS
chr14	TRIP11	TSS_271	TSS
chr14	GOLGA5	TSS_272	TSS
chr14	DICER1	TSS_273	TSS
chr14	DICER1	TSS_274	TSS
chr14	DICER1	TSS_275	TSS
chr14	TCL1A	TSS_276	TSS
chr14	BCL11B	TSS_277	TSS
chr14	HSP90AA1	TSS_278	TSS
chr14	HSP90AA1	TSS_279	TSS
chr14	AKT1	TSS_280	TSS
chr14	AKT1	TSS_281	TSS
chr15	NUTM1	TSS_282	TSS
chr15	BUB1B	TSS_283	TSS
chr15	KNSTRN	TSS_284	TSS
chr15	KNL1	TSS_285	TSS
chr15	B2M	TSS_286	TSS
chr15	HMGN2P46	TSS_287	TSS
chr15	USP8	TSS_288	TSS
chr15	MYO5A	TSS_289	TSS
chr15	C15orf65	TSS_290	TSS
chr15	TCF12	TSS_291	TSS
chr15	TCF12	TSS_292	TSS
chr15	MAP2K1	TSS_293	TSS
chr15	SMAD3	TSS_294	TSS
chr15	SMAD3	TSS_295	TSS
chr15	SMAD3	TSS_296	TSS
chr15	SMAD3	TSS_297	TSS
chr15	PML	TSS_298	TSS
chr15	NTRK3	TSS_299	TSS
chr15	NTRK3	TSS_300	TSS
chr15	POLG	TSS_301	TSS
chr15	IDH2	TSS_302	TSS
chr15	CRTC3	TSS_303	TSS
chr15	BLM	TSS_304	TSS
chr15	FES	TSS_305	TSS
chr15	CHD2	TSS_306	TSS
chr16	AXIN1	TSS_307	TSS
chr16	TSC2	TSS_308	TSS
chr16	TRAF7	TSS_309	TSS
chr16	CREBBP	TSS_310	TSS
chr16	GRIN2A	TSS_311	TSS
chr16	CIITA	TSS_312	TSS
chr16	SOCS1	TSS_313	TSS
chr16	RMI2	TSS_314	TSS
chr16	TTSSRSF17	TSS_315	TSS
chr16	SNX29	TSS_316	TSS
chr16	ERCC4	TSS_317	TSS
chr16	MYH11	TSS_318	TSS
chr16	PALB2	TSS_319	TSS
chr16	PRKCB	TSS_320	TSS
chr16	IL21R	TSS_321	TSS
chr16	IL21R	TSS_322	TSS
chr16	FUS	TSS_323	TSS
chr16	CYLD	TSS_324	TSS
chr16	HERPUD1	TSS_325	TSS
chr16	CDH11	TSS_326	TSS
chr16	CBFB	TSS_327	TSS
chr16	CTCF	TSS_328	TSS
chr16	CTCF	TSS_329	TSS
chr16	CDH1	TSS_330	TSS
chr16	ZFHX3	TSS_331	TSS
chr16	ZFHX3	TSS_332	TSS
chr16	ZFHX3	TSS_333	TSS
chr16	RFWD3	TSS_334	TSS
chr16	MAF	TSS_335	TSS
chr16	CBFA2T3	TSS_336	TSS
chr16	CBFA2T3	TSS_337	TSS
chr16	FANCA	TSS_338	TSS
chr17	YWHAE	TSS_339	TSS
chr17	USP6	TSS_340	TSS
chr17	USP6	TSS_341	TSS
chr17	RABEP1	TSS_342	TSS
chr17	TP53	TSS_343	TSS
chr17	TP53	TSS_344	TSS
chr17	PER1	TSS_345	TSS
chr17	GAS7	TSS_346	TSS
chr17	GAS7	TSS_347	TSS
chr17	GAS7	TSS_348	TSS
chr17	GAS7	TSS_349	TSS
chr17	MAP2K4	TSS_350	TSS
chr17	NCOR1	TSS_351	TSS
chr17	NCOR1	TSS_352	TSS
chr17	FLCN	TSS_353	TSS
chr17	SPECC1	TSS_354	TSS
chr17	SPECC1	TSS_355	TSS
chr17	SPECC1	TSS_356	TSS
chr17	TSS1	TSS_357	TSS
chr17	SUZ12	TSS_358	TSS
chr17	TAF15	TSS_359	TSS
chr17	MLLT6	TSS_360	TSS
chr17	LASP1	TSS_361	TSS
chr17	CDK12	TSS_362	TSS
chr17	ERBB2	TSS_363	TSS
chr17	ERBB2	TSS_364	TSS
chr17	RARA	TSS_365	TSS
chr17	RARA	TSS_366	TSS
chr17	RARA	TSS_367	TSS
chr17	CCR7	TSS_368	TSS
chr17	CCR7	TSS_369	TSS
chr17	SMARCE1	TSS_370	TSS
chr17	STAT5B	TSS_371	TSS
chr17	STAT3	TSS_372	TSS
chr17	BRCA1	TSS_373	TSS
chr17	ETV4	TSS_374	TSS
chr17	ETV4	TSS_375	TSS
chr17	SPOP	TSS_376	TSS
chr17	SPOP	TSS_377	TSS
chr17	SPOP	TSS_378	TSS
chr17	KAT7	TSS_379	TSS
chr17	COL1A1	TSS_380	TSS
chr17	HLF	TSS_381	TSS
chr17	MSI2	TSS_382	TSS
chr17	RTSS43	TSS_383	TSS
chr17	RTSS43	TSS_384	TSS
chr17	CLTC	TSS_385	TSS
chr17	PPM1D	TSS_386	TSS
chr17	BRIP1	TSS_387	TSS
chr17	CD79B	TSS_388	TSS
chr17	DDX5	TSS_389	TSS
chr17	AXIN2	TSS_390	TSS
chr17	PRKAR1A	TSS_391	TSS
chr17	PRKAR1A	TSS_392	TSS
chr17	PRKAR1A	TSS_393	TSS
chr17	SRSF2	TSS_394	TSS
chr17	CANT1	TSS_395	TSS
chr17	RTSS213	TSS_396	TSS
chr17	ASPSCR1	TSS_397	TSS
chr17_gl383558_fix	DDX5	TSS_398	TSS
chr17_kb021646_fix	TAF15	TSS_399	TSS
chr18	ZTSS521	TSS_400	TSS
chr18	SS18	TSS_401	TSS
chr18	SETBP1	TSS_402	TSS
chr18	SMAD2	TSS_403	TSS
chr18	SMAD4	TSS_404	TSS
chr18	DCC	TSS_405	TSS
chr18	MALT1	TSS_406	TSS
chr18	BCL2	TSS_407	TSS
chr18	KDSR	TSS_408	TSS
chr19	FSTL3	TSS_409	TSS
chr19	STK11	TSS_410	TSS
chr19	TCF3	TSS_411	TSS
chr19	GNA11	TSS_412	TSS
chr19	MAP2K2	TSS_413	TSS
chr19	SH3GL1	TSS_414	TSS
chr19	MLLT1	TSS_415	TSS
chr19	VAV1	TSS_416	TSS
chr19	CD209	TSS_417	TSS
chr19	MUC16	TSS_418	TSS
chr19	KEAP1	TSS_419	TSS
chr19	DNM2	TSS_420	TSS
chr19	SMARCA4	TSS_421	TSS
chr19	SMARCA4	TSS_422	TSS
chr19	CALR	TSS_423	TSS
chr19	LYL1	TSS_424	TSS
chr19	PRKACA	TSS_425	TSS
chr19	PRKACA	TSS_426	TSS
chr19	PRKACA	TSS_427	TSS
chr19	DNAJB1	TSS_428	TSS
chr19	DNAJB1	TSS_429	TSS
chr19	BRD4	TSS_430	TSS
chr19	BRD4	TSS_431	TSS
chr19	TPM4	TSS_432	TSS
chr19	TPM4	TSS_433	TSS
chr19	JAK3	TSS_434	TSS
chr19	ELL	TSS_435	TSS
chr19	CRTC1	TSS_436	TSS
chr19	ZTSS429	TSS_437	TSS
chr19	CCNE1	TSS_438	TSS
chr19	CEP89	TSS_439	TSS
chr19	CEBPA	TSS_440	TSS
chr19	LSM14A	TSS_441	TSS
chr19	AKT2	TSS_442	TSS
chr19	AKT2	TSS_443	TSS
chr19	CD79A	TSS_444	TSS
chr19	CIC	TSS_445	TSS
chr19	CIC	TSS_446	TSS
chr19	BCL3	TSS_447	TSS
chr19	CBLC	TSS_448	TSS
chr19	ERCC2	TSS_449	TSS
chr19	BAX	TSS_450	TSS
chr19	BCL2L12	TSS_451	TSS
chr19	POLD1	TSS_452	TSS
chr19	POLD1	TSS_453	TSS
chr19	KLK2	TSS_454	TSS
chr19	PPP2R1A	TSS_455	TSS
chr19	PPP2R1A	TSS_456	TSS
chr19	ZTSS331	TSS_457	TSS
chr19	ZTSS331	TSS_458	TSS
chr19	ZTSS331	TSS_459	TSS
chr19	TFPT	TSS_460	TSS
chr19	CNOT3	TSS_461	TSS
chr19_gl383574_alt	LSM14A	TSS_462	TSS
chr19_gl949746_alt	TFPT	TSS_463	TSS
chr19_gl949746_alt	CNOT3	TSS_464	TSS
chr19_kb021647_fix	TFPT	TSS_465	TSS
chr19_kb021647_fix	CNOT3	TSS_466	TSS
chr19_ke332505_fix	CD79A	TSS_467	TSS
chr1_gl383520_alt	PTPRC	TSS_88	TSS
chr1_jh636052_fix	BCL9	TSS_89	TSS
chr1_jh636052_fix	PDE4DIP	TSS_90	TSS
chr1_jh636052_fix	PDE4DIP	TSS_91	TSS
chr1_jh636052_fix	PDE4DIP	TSS_92	TSS
chr1_jh636052_fix	PDE4DIP	TSS_93	TSS
chr1_jh636052_fix	PDE4DIP	TSS_94	TSS
chr1_jh636053_fix	NOTCH2	TSS_95	TSS
chr2	MYCN	TSS_468	TSS
chr2	WDCP	TSS_469	TSS
chr2	NCOA1	TSS_470	TSS
chr2	NCOA1	TSS_471	TSS
chr2	DNMT3A	TSS_472	TSS
chr2	DNMT3A	TSS_473	TSS
chr2	ASXL2	TSS_474	TSS
chr2	ASXL2	TSS_475	TSS
chr2	ASXL2	TSS_476	TSS
chr2	ALK	TSS_477	TSS
chr2	ALK	TSS_478	TSS
chr2	BIRC6	TSS_479	TSS
chr2	STRN	TSS_480	TSS
chr2	EML4	TSS_481	TSS
chr2	SIX2	TSS_482	TSS
chr2	EPAS1	TSS_483	TSS
chr2	MSH2	TSS_484	TSS
chr2	MSH6	TSS_485	TSS
chr2	FBXO11	TSS_486	TSS
chr2	FBXO11	TSS_487	TSS
chr2	BCL11A	TSS_488	TSS
chr2	REL	TSS_489	TSS
chr2	XPO1	TSS_490	TSS
chr2	PCBP1	TSS_491	TSS
chr2	DCTN1	TSS_492	TSS
chr2	DCTN1	TSS_493	TSS
chr2	DCTN1	TSS_494	TSS
chr2	CTNNA2	TSS_495	TSS
chr2	CTNNA2	TSS_496	TSS
chr2	CTNNA2	TSS_497	TSS
chr2	CTNNA2	TSS_498	TSS
chr2	TMEM127	TSS_499	TSS
chr2	AFF3	TSS_500	TSS
chr2	AFF3	TSS_501	TSS
chr2	RGPD3	TSS_502	TSS
chr2	RANBP2	TSS_503	TSS
chr2	PAX8	TSS_504	TSS
chr2	ERCC3	TSS_505	TSS
chr2	CXCR4	TSS_506	TSS
chr2	LRP1B	TSS_507	TSS
chr2	ACVR2A	TSS_508	TSS
chr2	ACVR1	TSS_509	TSS
chr2	ACVR1	TSS_510	TSS
chr2	HOXD13	TSS_511	TSS
chr2	HOXD11	TSS_512	TSS
chr2	TSSE2L2	TSS_513	TSS
chr2	ITGAV	TSS_514	TSS
chr2	ITGAV	TSS_515	TSS
chr2	COL3A1	TSS_516	TSS
chr2	PMS1	TSS_517	TSS
chr2	SF3B1	TSS_518	TSS
chr2	CASP8	TSS_519	TSS
chr2	CASP8	TSS_520	TSS
chr2	CASP8	TSS_521	TSS
chr2	CD28	TSS_522	TSS
chr2	CREB1	TSS_523	TSS
chr2	CREB1	TSS_524	TSS
chr2	IDH1	TSS_525	TSS
chr2	ERBB4	TSS_526	TSS
chr2	BARD1	TSS_527	TSS
chr2	ATIC	TSS_528	TSS
chr2	FEV	TSS_529	TSS
chr2	PAX3	TSS_530	TSS
chr2	ACSL3	TSS_531	TSS
chr2	CUL3	TSS_532	TSS
chr2	CUL3	TSS_533	TSS
chr2	ACKR3	TSS_534	TSS
chr20	SIRPA	TSS_535	TSS
chr20	CRNKL1	TSS_536	TSS
chr20	CRNKL1	TSS_537	TSS
chr20	ASXL1	TSS_538	TSS
chr20	SRC	TSS_539	TSS
chr20	MAFB	TSS_540	TSS
chr20	TOP1	TSS_541	TSS
chr20	PLCG1	TSS_542	TSS
chr20	PTPRT	TSS_543	TSS
chr20	SDC4	TSS_544	TSS
chr20	TSSATC2	TSS_545	TSS
chr20	TSSATC2	TSS_546	TSS
chr20	SALL4	TSS_547	TSS
chr20	GNAS	TSS_548	TSS
chr20	GNAS	TSS_549	TSS
chr20	GNAS	TSS_550	TSS
chr20	GNAS	TSS_551	TSS
chr20	SS18L1	TSS_552	TSS
chr20	PTK6	TSS_553	TSS
chr21	OLIG2	TSS_554	TSS
chr21	RUNX1	TSS_555	TSS
chr21	RUNX1	TSS_556	TSS
chr21	ERG	TSS_557	TSS
chr21	ERG	TSS_558	TSS
chr21	ERG	TSS_559	TSS
chr21	TMPRSS2	TSS_560	TSS
chr21	U2AF1	TSS_561	TSS
chr22	CLTCL1	TSS_562	TSS
chr22	DGCR8	TSS_563	TSS
chr22	LZTR1	TSS_564	TSS
chr22	MAPK1	TSS_565	TSS
chr22	BCR	TSS_566	TSS
chr22	SMARCB1	TSS_567	TSS
chr22	MN1	TSS_568	TSS
chr22	CHEK2	TSS_569	TSS
chr22	ZNRF3	TSS_570	TSS
chr22	ZNRF3	TSS_571	TSS
chr22	EWSR1	TSS_572	TSS
chr22	TSS2	TSS_573	TSS
chr22	PATZ1	TSS_574	TSS
chr22	ISX	TSS_575	TSS
chr22	MYH9	TSS_576	TSS
chr22	APOBEC3B	TSS_577	TSS
chr22	PDGFB	TSS_578	TSS
chr22	PDGFB	TSS_579	TSS
chr22	MRTFA	TSS_580	TSS
chr22	MRTFA	TSS_581	TSS
chr22	MRTFA	TSS_582	TSS
chr22	EP300	TSS_583	TSS
chr22_jh720449_fix	CLTCL1	TSS_584	TSS
chr3	SRGAP3	TSS_585	TSS
chr3	FANCD2	TSS_586	TSS
chr3	VHL	TSS_587	TSS
chr3	PPARG	TSS_588	TSS
chr3	PPARG	TSS_589	TSS
chr3	PPARG	TSS_590	TSS
chr3	RAF1	TSS_591	TSS
chr3	FBLN2	TSS_592	TSS
chr3	FBLN2	TSS_593	TSS
chr3	XPC	TSS_594	TSS
chr3	TGFBR2	TSS_595	TSS
chr3	CCR4	TSS_596	TSS
chr3	MLH1	TSS_597	TSS
chr3	MYD88	TSS_598	TSS
chr3	CTNNB1	TSS_599	TSS
chr3	SETD2	TSS_600	TSS
chr3	NCKIPSD	TSS_601	TSS
chr3	RHOA	TSS_602	TSS
chr3	BAP1	TSS_603	TSS
chr3	PBRM1	TSS_604	TSS
chr3	CACNA1D	TSS_605	TSS
chr3	FHIT	TSS_606	TSS
chr3	FHIT	TSS_607	TSS
chr3	MITF	TSS_608	TSS
chr3	MITF	TSS_609	TSS
chr3	MITF	TSS_610	TSS
chr3	MITF	TSS_611	TSS
chr3	FOXP1	TSS_612	TSS
chr3	FOXP1	TSS_613	TSS
chr3	FOXP1	TSS_614	TSS
chr3	FOXP1	TSS_615	TSS
chr3	FOXP1	TSS_616	TSS
chr3	FOXP1	TSS_617	TSS
chr3	ROBO2	TSS_618	TSS
chr3	ROBO2	TSS_619	TSS
chr3	EPHA3	TSS_620	TSS
chr3	TFG	TSS_621	TSS
chr3	CBLB	TSS_622	TSS
chr3	POLQ	TSS_623	TSS
chr3	GATA2	TSS_624	TSS
chr3	GATA2	TSS_625	TSS
chr3	RPN1	TSS_626	TSS
chr3	CNBP	TSS_627	TSS
chr3	STAG1	TSS_628	TSS
chr3	PIK3CB	TSS_629	TSS
chr3	PIK3CB	TSS_630	TSS
chr3	FOXL2	TSS_631	TSS
chr3	ATR	TSS_632	TSS
chr3	WWTR1	TSS_633	TSS
chr3	WWTR1	TSS_634	TSS
chr3	WWTR1	TSS_635	TSS
chr3	GMPS	TSS_636	TSS
chr3	MLF1	TSS_637	TSS
chr3	MECOM	TSS_638	TSS
chr3	MECOM	TSS_639	TSS
chr3	TBL1XR1	TSS_640	TSS
chr3	PIK3CA	TSS_641	TSS
chr3	SOX2	TSS_642	TSS
chr3	MAP3K13	TSS_643	TSS
chr3	MAP3K13	TSS_644	TSS
chr3	IGF2BP2	TSS_645	TSS
chr3	IGF2BP2	TSS_646	TSS
chr3	ETV5	TSS_647	TSS
chr3	EIF4A2	TSS_648	TSS
chr3	BCL6	TSS_649	TSS
chr3	BCL6	TSS_650	TSS
chr3	LPP	TSS_651	TSS
chr3	LPP	TSS_652	TSS
chr3	LPP	TSS_653	TSS
chr3	TP63	TSS_654	TSS
chr3	TP63	TSS_655	TSS
chr3	TP63	TSS_656	TSS
chr3	MB21D2	TSS_657	TSS
chr3	MUC4	TSS_658	TSS
chr3	TFRC	TSS_659	TSS
chr3_jh159131_fix	FHIT	TSS_660	TSS
chr3_jh159131_fix	FHIT	TSS_661	TSS
chr4	FGFR3	TSS_662	TSS
chr4	NSD2	TSS_663	TSS
chr4	NSD2	TSS_664	TSS
chr4	NSD2	TSS_665	TSS
chr4	SLC34A2	TSS_666	TSS
chr4	N4BP2	TSS_667	TSS
chr4	RHOH	TSS_668	TSS
chr4	RHOH	TSS_669	TSS
chr4	PHOX2B	TSS_670	TSS
chr4	TEC	TSS_671	TSS
chr4	FIP1L1	TSS_672	TSS
chr4	CHIC2	TSS_673	TSS
chr4	PDGFRA	TSS_674	TSS
chr4	PDGFRA	TSS_675	TSS
chr4	KIT	TSS_676	TSS
chr4	KDR	TSS_677	TSS
chr4	PTPN13	TSS_678	TSS
chr4	AFF1	TSS_679	TSS
chr4	AFF1	TSS_680	TSS
chr4	RAP1GDS1	TSS_681	TSS
chr4	TET2	TSS_682	TSS
chr4	LEF1	TSS_683	TSS
chr4	LEF1	TSS_684	TSS
chr4	IL2	TSS_685	TSS
chr4	FAT4	TSS_686	TSS
chr4	FBXW7	TSS_687	TSS
chr4	FBXW7	TSS_688	TSS
chr4	FBXW7	TSS_689	TSS
chr4	CASP3	TSS_690	TSS
chr4	FAT1	TSS_691	TSS
chr5	SDHA	TSS_692	TSS
chr5	TERT	TSS_693	TSS
chr5	CTNND2	TSS_694	TSS
chr5	CTNND2	TSS_695	TSS
chr5	CDH10	TSS_696	TSS
chr5	DROSHA	TSS_697	TSS
chr5	IL7R	TSS_698	TSS
chr5	LIFR	TSS_699	TSS
chr5	LIFR	TSS_700	TSS
chr5	IL6ST	TSS_701	TSS
chr5	MAP3K1	TSS_702	TSS
chr5	PIK3R1	TSS_703	TSS
chr5	PIK3R1	TSS_704	TSS
chr5	PIK3R1	TSS_705	TSS
chr5	RAD17	TSS_706	TSS
chr5	APC	TSS_707	TSS
chr5	APC	TSS_708	TSS
chr5	ACSL6	TSS_709	TSS
chr5	AFF4	TSS_710	TSS
chr5	ARHGAP26	TSS_711	TSS
chr5	CSF1R	TSS_712	TSS
chr5	CSF1R	TSS_713	TSS
chr5	CSF1R	TSS_714	TSS
chr5	PDGFRB	TSS_715	TSS
chr5	CD74	TSS_716	TSS
chr5	ITK	TSS_717	TSS
chr5	EBF1	TSS_718	TSS
chr5	PWWP2A	TSS_719	TSS
chr5	TLX3	TSS_720	TSS
chr5	NPM1	TSS_721	TSS
chr5	FGFR4	TSS_722	TSS
chr5	FGFR4	TSS_723	TSS
chr5	NSD1	TSS_724	TSS
chr5	FLT4	TSS_725	TSS
chr6	IRF4	TSS_727	TSS
chr6	DEK	TSS_728	TSS
chr6	TRIM27	TSS_729	TSS
chr6	HLA-A	TSS_730	TSS
chr6	POU5F1	TSS_731	TSS
chr6	POU5F1	TSS_732	TSS
chr6	DAXX	TSS_733	TSS
chr6	HMGA1	TSS_734	TSS
chr6	FANCE	TSS_735	TSS
chr6	SRSF3	TSS_736	TSS
chr6	CDKN1A	TSS_737	TSS
chr6	CDKN1A	TSS_738	TSS
chr6	PIM1	TSS_739	TSS
chr6	TFEB	TSS_740	TSS
chr6	CCND3	TSS_741	TSS
chr6	CCND3	TSS_742	TSS
chr6	HSP90AB1	TSS_743	TSS
chr6	TSSKBIE	TSS_744	TSS
chr6	BMP5	TSS_745	TSS
chr6	EPHA7	TSS_746	TSS
chr6	CCNC	TSS_747	TSS
chr6	PRDM1	TSS_748	TSS
chr6	PRDM1	TSS_749	TSS
chr6	FOXO3	TSS_750	TSS
chr6	ROS1	TSS_751	TSS
chr6	GOPC	TSS_752	TSS
chr6	RSPO3	TSS_753	TSS
chr6	PTPRK	TSS_754	TSS
chr6	SGK1	TSS_755	TSS
chr6	SGK1	TSS_756	TSS
chr6	SGK1	TSS_757	TSS
chr6	MYB	TSS_758	TSS
chr6	BCLAF1	TSS_759	TSS
chr6	TTSSAIP3	TSS_760	TSS
chr6	ECT2L	TSS_761	TSS
chr6	LATS1	TSS_762	TSS
chr6	ESR1	TSS_763	TSS
chr6	ESR1	TSS_764	TSS
chr6	ARID1B	TSS_765	TSS
chr6	ARID1B	TSS_766	TSS
chr6	EZR	TSS_767	TSS
chr6	QKI	TSS_768	TSS
chr6	FGFR1OP	TSS_769	TSS
chr6	AFDN	TSS_770	TSS
chr7	CARD11	TSS_802	TSS
chr7	PMS2	TSS_803	TSS
chr7	RAC1	TSS_804	TSS
chr7	ETV1	TSS_805	TSS
chr7	ETV1	TSS_806	TSS
chr7	MACC1	TSS_807	TSS
chr7	HNRNPA2B1	TSS_808	TSS
chr7	HOXA9	TSS_809	TSS
chr7	HOXA11	TSS_810	TSS
chr7	HOXA13	TSS_811	TSS
chr7	JAZF1	TSS_812	TSS
chr7	FKBP9	TSS_813	TSS
chr7	FKBP9	TSS_814	TSS
chr7	SFRP4	TSS_815	TSS
chr7	IKZF1	TSS_816	TSS
chr7	IKZF1	TSS_817	TSS
chr7	IKZF1	TSS_818	TSS
chr7	EGFR	TSS_819	TSS
chr7	EGFR	TSS_820	TSS
chr7	ZTSS479	TSS_821	TSS
chr7	ZTSS479	TSS_822	TSS
chr7	SBDS	TSS_823	TSS
chr7	ELN	TSS_824	TSS
chr7	HIP1	TSS_825	TSS
chr7	GRM3	TSS_826	TSS
chr7	AKAP9	TSS_827	TSS
chr7	CDK6	TSS_828	TSS
chr7	CDK6	TSS_829	TSS
chr7	TRRAP	TSS_830	TSS
chr7	CUX1	TSS_831	TSS
chr7	MET	TSS_832	TSS
chr7	POT1	TSS_833	TSS
chr7	SND1	TSS_834	TSS
chr7	SMO	TSS_835	TSS
chr7	CREB3L2	TSS_836	TSS
chr7	CREB3L2	TSS_837	TSS
chr7	TRIM24	TSS_838	TSS
chr7	KIAA1549	TSS_839	TSS
chr7	BRAF	TSS_840	TSS
chr7	FAM131B	TSS_841	TSS
chr7	FAM131B	TSS_842	TSS
chr7	CNTNAP2	TSS_843	TSS
chr7	EZH2	TSS_844	TSS
chr7	KMT2C	TSS_845	TSS
chr7	MNX1	TSS_846	TSS
chr7_gl582968_fix	CUX1	TSS_847	TSS
chr7_gl582968_fix	CUX1	TSS_848	TSS
chr7_gl582970_fix	ZTSS479	TSS_849	TSS
chr7_gl582972_fix	TRRAP	TSS_850	TSS
chr7_jh159134_fix	ELN	TSS_851	TSS
chr7_jh159134_fix	HIP1	TSS_852	TSS
chr8	ARHGEF10	TSS_853	TSS
chr8	PCM1	TSS_854	TSS
chr8	LEPROTL1	TSS_855	TSS
chr8	WRN	TSS_856	TSS
chr8	NRG1	TSS_857	TSS
chr8	NRG1	TSS_858	TSS
chr8	NRG1	TSS_859	TSS
chr8	NRG1	TSS_860	TSS
chr8	NSD3	TSS_861	TSS
chr8	FGFR1	TSS_862	TSS
chr8	ANK1	TSS_863	TSS
chr8	ANK1	TSS_864	TSS
chr8	ANK1	TSS_865	TSS
chr8	KAT6A	TSS_866	TSS
chr8	IKBKB	TSS_867	TSS
chr8	HOOK3	TSS_868	TSS
chr8	TCEA1	TSS_869	TSS
chr8	PLAG1	TSS_870	TSS
chr8	PREX2	TSS_871	TSS
chr8	NCOA2	TSS_872	TSS
chr8	HEY1	TSS_873	TSS
chr8	CNBD1	TSS_874	TSS
chr8	NBN	TSS_875	TSS
chr8	RUNX1T1	TSS_876	TSS
chr8	RUNX1T1	TSS_877	TSS
chr8	RUNX1T1	TSS_878	TSS
chr8	RUNX1T1	TSS_879	TSS
chr8	RUNX1T1	TSS_880	TSS
chr8	CDH17	TSS_881	TSS
chr8	CDH17	TSS_882	TSS
chr8	COX6C	TSS_883	TSS
chr8	PABPC1	TSS_884	TSS
chr8	UBR5	TSS_885	TSS
chr8	RSPO2	TSS_886	TSS
chr8	EIF3E	TSS_887	TSS
chr8	CSMD3	TSS_888	TSS
chr8	CSMD3	TSS_889	TSS
chr8	RAD21	TSS_890	TSS
chr8	EXT1	TSS_891	TSS
chr8	MYC	TSS_892	TSS
chr8	NDRG1	TSS_893	TSS
chr8	FAM135B	TSS_894	TSS
chr8	RECQL4	TSS_895	TSS
chr9	JAK2	TSS_896	TSS
chr9	JAK2	TSS_897	TSS
chr9	CD274	TSS_898	TSS
chr9	PDCD1LG2	TSS_899	TSS
chr9	PTPRD	TSS_900	TSS
chr9	PTPRD	TSS_901	TSS
chr9	TSSIB	TSS_902	TSS
chr9	TSSIB	TSS_903	TSS
chr9	TSSIB	TSS_904	TSS
chr9	TSSIB	TSS_905	TSS
chr9	TSSIB	TSS_906	TSS
chr9	TSSIB	TSS_907	TSS
chr9	TSSIB	TSS_908	TSS
chr9	PSIP1	TSS_909	TSS
chr9	MLLT3	TSS_910	TSS
chr9	CDKN2A	TSS_911	TSS
chr9	CDKN2A	TSS_912	TSS
chr9	FANCG	TSS_913	TSS
chr9	PAX5	TSS_914	TSS
chr9	GNAQ	TSS_915	TSS
chr9	SYK	TSS_916	TSS
chr9	SYK	TSS_917	TSS
chr9	OMD	TSS_918	TSS
chr9	WNK2	TSS_919	TSS
chr9	FANCC	TSS_920	TSS
chr9	PTCH1	TSS_921	TSS
chr9	PTCH1	TSS_922	TSS
chr9	XPA	TSS_923	TSS
chr9	NR4A3	TSS_924	TSS
chr9	TAL2	TSS_925	TSS
chr9	KLF4	TSS_926	TSS
chr9	TNC	TSS_927	TSS
chr9	CNTRL	TSS_928	TSS
chr9	CNTRL	TSS_929	TSS
chr9	CNTRL	TSS_930	TSS
chr9	PPP6C	TSS_931	TSS
chr9	SET	TSS_932	TSS
chr9	SET	TSS_933	TSS
chr9	FNBP1	TSS_934	TSS
chr9	ABL1	TSS_935	TSS
chr9	ABL1	TSS_936	TSS
chr9	NUP214	TSS_937	TSS
chr9	NUP214	TSS_938	TSS
chr9	TSC1	TSS_939	TSS
chr9	RALGDS	TSS_940	TSS
chr9	RALGDS	TSS_941	TSS
chr9	RALGDS	TSS_942	TSS
chr9	BRD3	TSS_943	TSS
chr9	NOTCH1	TSS_944	TSS
chr1	SKI	PAS_1	PAS
chr1	TNFRSF14	PAS_2	PAS
chr1	RPL22	PAS_3	PAS
chr1	CAMTA1	PAS_4	PAS
chr1	MTOR	PAS_5	PAS
chr1	SPEN	PAS_6	PAS
chr1	SDHB	PAS_7	PAS
chr1	ARHGEF10L	PAS_8	PAS
chr1	ID3	PAS_9	PAS
chr1	ARID1A	PAS_10	PAS
chr1	SFPQ	PAS_11	PAS
chr1	THRAP3	PAS_12	PAS
chr1	EPS15	PAS_13	PAS
chr1	JUN	PAS_14	PAS
chr1	JAK1	PAS_15	PAS
chr1	FUBP1	PAS_16	PAS
chr1	BCL10	PAS_17	PAS
chr1	RBM15	PAS_18	PAS
chr1	NRAS	PAS_19	PAS
chr1	ATP1A1	PAS_20	PAS
chr1	NOTCH2	PAS_21	PAS
chr1	ARNT	PAS_22	PAS
chr1	SETDB1	PAS_23	PAS
chr1	SETDB1	PAS_24	PAS
chr1	TPM3	PAS_25	PAS
chr1	MUC1	PAS_26	PAS
chr1	LMNA	PAS_27	PAS
chr1	LMNA	PAS_28	PAS
chr1	LMNA	PAS_29	PAS
chr1	PRCC	PAS_30	PAS
chr1	SDHC	PAS_31	PAS
chr1	CDC73	PAS_32	PAS
chr1	ELF3	PAS_33	PAS
chr1	H3F3A	PAS_34	PAS
chr1	FH	PAS_35	PAS
chr10	LARP4B	PAS_36	PAS
chr10	KLF6	PAS_37	PAS
chr10	ABI1	PAS_38	PAS
chr10	KIF5B	PAS_39	PAS
chr10	NCOA4	PAS_40	PAS
chr10	CCDC6	PAS_41	PAS
chr10	BMPR1A	PAS_42	PAS
chr10	PTEN	PAS_43	PAS
chr10	NFKB2	PAS_44	PAS
chr10	NFKB2	PAS_45	PAS
chr10	NT5C2	PAS_46	PAS
chr10	TCF7L2	PAS_47	PAS
chr10	MGMT	PAS_48	PAS
chr11	HRAS	PAS_49	PAS
chr11	HRAS	PAS_50	PAS
chr11	CARS	PAS_51	PAS
chr11	NUP98	PAS_52	PAS
chr11	NUP98	PAS_53	PAS
chr11	FANCF	PAS_54	PAS
chr11	EXT2	PAS_55	PAS
chr11	CREB3L1	PAS_56	PAS
chr11	DDB2	PAS_57	PAS
chr11	CLP1	PAS_58	PAS
chr11	CTNND1	PAS_59	PAS
chr11	SDHAF2	PAS_60	PAS
chr11	FEN1	PAS_61	PAS
chr11	MEN1	PAS_62	PAS
chr11	CCND1	PAS_63	PAS
chr11	NUMA1	PAS_64	PAS
chr11	PICALM	PAS_65	PAS
chr11	EED	PAS_66	PAS
chr11	DDX10	PAS_67	PAS
chr11	SDHD	PAS_68	PAS
chr11	PAFAH1B2	PAS_69	PAS
chr11	DDX6	PAS_70	PAS
chr11	BCL9L	PAS_71	PAS
chr11	ARHGEF12	PAS_72	PAS
chr12	KDM5A	PAS_73	PAS
chr12	CCND2	PAS_74	PAS
chr12	CHD4	PAS_75	PAS
chr12	ZNF384	PAS_76	PAS
chr12	ETV6	PAS_77	PAS
chr12	CDKN1B	PAS_78	PAS
chr12	ETNK1	PAS_79	PAS
chr12	KRAS	PAS_80	PAS
chr12	SMARCD1	PAS_81	PAS
chr12	ATF1	PAS_82	PAS
chr12	ERBB3	PAS_83	PAS
chr12	ERBB3	PAS_84	PAS
chr12	STAT6	PAS_85	PAS
chr12	DDIT3	PAS_86	PAS
chr12	CDK4	PAS_87	PAS
chr12	LRIG3	PAS_88	PAS
chr12	BTG1	PAS_89	PAS
chr12	ALDH2	PAS_90	PAS
chr12	PTPN11	PAS_91	PAS
chr12	HNF1A	PAS_92	PAS
chr12	CLIP1	PAS_93	PAS
chr12	ZCCHC8	PAS_94	PAS
chr12	NCOR2	PAS_95	PAS
chr12	POLE	PAS_96	PAS
chr13	ZMYM2	PAS_97	PAS
chr13	CDX2	PAS_98	PAS
chr13	LCP1	PAS_99	PAS
chr13	RB1	PAS_100	PAS
chr14	CCNB1IP1	PAS_101	PAS
chr14	ARHGAP5	PAS_102	PAS
chr14	BAZ1A	PAS_103	PAS
chr14	KTN1	PAS_104	PAS
chr14	KTN1	PAS_105	PAS
chr14	MAX	PAS_106	PAS
chr14	MAX	PAS_107	PAS
chr14	GPHN	PAS_108	PAS
chr14	GOLGA5	PAS_109	PAS
chr14	HSP90AA1	PAS_110	PAS
chr14	AKT1	PAS_111	PAS
chr15	BUB1B	PAS_112	PAS
chr15	B2M	PAS_113	PAS
chr15	USP8	PAS_114	PAS
chr15	TCF12	PAS_115	PAS
chr15	MAP2K1	PAS_116	PAS
chr15	SMAD3	PAS_117	PAS
chr15	PML	PAS_118	PAS
chr15	PML	PAS_119	PAS
chr15	PML	PAS_120	PAS
chr15	PML	PAS_121	PAS
chr15	IDH2	PAS_122	PAS
chr15	CHD2	PAS_123	PAS
chr16	AXIN1	PAS_124	PAS
chr16	NTHL1	PAS_125	PAS
chr16	TSC2	PAS_126	PAS
chr16	TRAF7	PAS_127	PAS
chr16	CREBBP	PAS_128	PAS
chr16	RMI2	PAS_129	PAS
chr16	MYH11	PAS_130	PAS
chr16	FUS	PAS_131	PAS
chr16	HERPUD1	PAS_132	PAS
chr16	CDH11	PAS_133	PAS
chr16	CBFB	PAS_134	PAS
chr16	CTCF	PAS_135	PAS
chr16	CDH1	PAS_136	PAS
chr16	RFWD3	PAS_137	PAS
chr17	YWHAE	PAS_138	PAS
chr17	TP53	PAS_139	PAS
chr17	NCOR1	PAS_140	PAS
chr17	NCOR1	PAS_141	PAS
chr17	NF1	PAS_142	PAS
chr17	SUZ12	PAS_143	PAS
chr17	TAF15	PAS_144	PAS
chr17	TAF15	PAS_145	PAS
chr17	MLLT6	PAS_146	PAS
chr17	LASP1	PAS_147	PAS
chr17	CDK12	PAS_148	PAS
chr17	CDK12	PAS_149	PAS
chr17	ERBB2	PAS_150	PAS
chr17	RARA	PAS_151	PAS
chr17	SMARCE1	PAS_152	PAS
chr17	STAT5B	PAS_153	PAS
chr17	STAT3	PAS_154	PAS
chr17	ETV4	PAS_155	PAS
chr17	SPOP	PAS_156	PAS
chr17	KAT7	PAS_157	PAS
chr17	COL1A1	PAS_158	PAS
chr17	MSI2	PAS_159	PAS
chr17	RNF43	PAS_160	PAS
chr17	CLTC	PAS_161	PAS
chr17	DDX5	PAS_162	PAS
chr17	AXIN2	PAS_163	PAS
chr17	PRKAR1A	PAS_164	PAS
chr17	H3F3B	PAS_165	PAS
chr17	SRSF2	PAS_166	PAS
chr17	SRSF2	PAS_167	PAS
chr17	2022-09-09	PAS_168	PAS
chr17	CANT1	PAS_169	PAS
chr17	RNF213	PAS_170	PAS
chr18	SS18	PAS_171	PAS
chr18	SMAD2	PAS_172	PAS
chr18	SMAD4	PAS_173	PAS
chr18	KDSR	PAS_174	PAS
chr19	STK11	PAS_175	PAS
chr19	TCF3	PAS_176	PAS
chr19	TCF3	PAS_177	PAS
chr19	GNA11	PAS_178	PAS
chr19	MAP2K2	PAS_179	PAS
chr19	SH3GL1	PAS_180	PAS
chr19	MLLT1	PAS_181	PAS
chr19	KEAP1	PAS_182	PAS
chr19	DNM2	PAS_183	PAS
chr19	DNM2	PAS_184	PAS
chr19	SMARCA4	PAS_185	PAS
chr19	CALR	PAS_186	PAS
chr19	PRKACA	PAS_187	PAS
chr19	DNAJB1	PAS_188	PAS
chr19	BRD4	PAS_189	PAS
chr19	TPM4	PAS_190	PAS
chr19	LSM14A	PAS_191	PAS
chr19	AKT2	PAS_192	PAS
chr19	CIC	PAS_193	PAS
chr19	BCL3	PAS_194	PAS
chr19	BAX	PAS_195	PAS
chr19	BAX	PAS_196	PAS
chr19	BAX	PAS_197	PAS
chr19	BCL2L12	PAS_198	PAS
chr19	PPP2R1A	PAS_199	PAS
chr19	CNOT3	PAS_200	PAS
chr2	BIRC6	PAS_201	PAS
chr2	EML4	PAS_202	PAS
chr2	EPAS1	PAS_203	PAS
chr2	MSH2	PAS_204	PAS
chr2	FBXO11	PAS_205	PAS
chr2	XPO1	PAS_206	PAS
chr2	DCTN1	PAS_207	PAS
chr2	TMEM127	PAS_208	PAS
chr2	RANBP2	PAS_209	PAS
chr2	ERCC3	PAS_210	PAS
chr2	CXCR4	PAS_211	PAS
chr2	ACVR1	PAS_212	PAS
chr2	NFE2L2	PAS_213	PAS
chr2	ITGAV	PAS_214	PAS
chr2	COL3A1	PAS_215	PAS
chr2	SF3B1	PAS_216	PAS
chr2	CASP8	PAS_217	PAS
chr2	IDH1	PAS_218	PAS
chr2	ATIC	PAS_219	PAS
chr2	ACSL3	PAS_220	PAS
chr2	CUL3	PAS_221	PAS
chr20	SIRPA	PAS_222	PAS
chr20	CRNKL1	PAS_223	PAS
chr20	ASXL1	PAS_224	PAS
chr20	SRC	PAS_225	PAS
chr20	TOP1	PAS_226	PAS
chr20	PLCG1	PAS_227	PAS
chr20	SDC4	PAS_228	PAS
chr20	GNAS	PAS_229	PAS
chr20	GNAS	PAS_230	PAS
chr20	PTK6	PAS_231	PAS
chr21	RUNX1	PAS_232	PAS
chr21	TMPRSS2	PAS_233	PAS
chr21	U2AF1	PAS_234	PAS
chr22	DGCR8	PAS_235	PAS
chr22	LZTR1	PAS_236	PAS
chr22	MAPK1	PAS_237	PAS
chr22	MAPK1	PAS_238	PAS
chr22	BCR	PAS_239	PAS
chr22	SMARCB1	PAS_240	PAS
chr22	CHEK2	PAS_241	PAS
chr22	EWSR1	PAS_242	PAS
chr22	PATZ1	PAS_243	PAS
chr22	PATZ1	PAS_244	PAS
chr22	MYH9	PAS_245	PAS
chr22	EP300	PAS_246	PAS
chr3	FANCD2	PAS_247	PAS
chr3	VHL	PAS_248	PAS
chr3	PPARG	PAS_249	PAS
chr3	RAF1	PAS_250	PAS
chr3	FBLN2	PAS_251	PAS
chr3	XPC	PAS_252	PAS
chr3	TGFBR2	PAS_253	PAS
chr3	MLH1	PAS_254	PAS
chr3	MYD88	PAS_255	PAS
chr3	CTNNB1	PAS_256	PAS
chr3	CTNNB1	PAS_257	PAS
chr3	CTNNB1	PAS_258	PAS
chr3	SETD2	PAS_259	PAS
chr3	NCKIPSD	PAS_260	PAS
chr3	RHOA	PAS_261	PAS
chr3	BAP1	PAS_262	PAS
chr3	PBRM1	PAS_263	PAS
chr3	FOXP1	PAS_264	PAS
chr3	TFG	PAS_265	PAS
chr3	CBLB	PAS_266	PAS
chr3	RPN1	PAS_267	PAS
chr3	CNBP	PAS_268	PAS
chr3	STAG1	PAS_269	PAS
chr3	PIK3CB	PAS_270	PAS
chr3	ATR	PAS_271	PAS
chr3	MECOM	PAS_272	PAS
chr3	TBL1XR1	PAS_273	PAS
chr3	MAP3K13	PAS_274	PAS
chr3	IGF2BP2	PAS_275	PAS
chr3	EIF4A2	PAS_276	PAS
chr3	MUC4	PAS_277	PAS
chr3	TFRC	PAS_278	PAS
chr4	FIP1L1	PAS_279	PAS
chr4	CHIC2	PAS_280	PAS
chr4	RAP1GDS1	PAS_281	PAS
chr4	CASP3	PAS_282	PAS
chr4	FAT1	PAS_283	PAS
chr5	SDHA	PAS_284	PAS
chr5	DROSHA	PAS_285	PAS
chr5	PIK3R1	PAS_286	PAS
chr5	RAD17	PAS_287	PAS
chr5	RAD17	PAS_288	PAS
chr5	CSF1R	PAS_289	PAS
chr5	PDGFRB	PAS_290	PAS
chr5	CD74	PAS_291	PAS
chr5	NPM1	PAS_292	PAS
chr5	NPM1	PAS_293	PAS
chr5	FGFR4	PAS_294	PAS
chr5	NSD1	PAS_295	PAS
chr6	DEK	PAS_296	PAS
chr6	TRIM27	PAS_297	PAS
chr6	HLA-A	PAS_298	PAS
chr6	DAXX	PAS_299	PAS
chr6	HMGA1	PAS_300	PAS
chr6	SRSF3	PAS_301	PAS
chr6	CDKN1A	PAS_302	PAS
chr6	PIM1	PAS_303	PAS
chr6	TFEB	PAS_304	PAS
chr6	CCND3	PAS_305	PAS
chr6	HSP90AB1	PAS_306	PAS
chr6	NFKBIE	PAS_307	PAS
chr6	CCNC	PAS_308	PAS
chr6	FOXO3	PAS_309	PAS
chr6	GOPC	PAS_310	PAS
chr6	PTPRK	PAS_311	PAS
chr6	SGK1	PAS_312	PAS
chr6	MYB	PAS_313	PAS
chr6	MYB	PAS_314	PAS
chr6	BCLAF1	PAS_315	PAS
chr6	TNFAIP3	PAS_316	PAS
chr6	ARID1B	PAS_317	PAS
chr6	EZR	PAS_318	PAS
chr6	FGFR1OP	PAS_319	PAS
chr7	PMS2	PAS_320	PAS
chr7	RAC1	PAS_321	PAS
chr7	HNRNPA2B1	PAS_322	PAS
chr7	HOXA9	PAS_323	PAS
chr7	FKBP9	PAS_324	PAS
chr7	SBDS	PAS_325	PAS
chr7	ELN	PAS_326	PAS
chr7	AKAP9	PAS_327	PAS
chr7	TRRAP	PAS_328	PAS
chr7	CUX1	PAS_329	PAS
chr7	MET	PAS_330	PAS
chr7	POT1	PAS_331	PAS
chr7	SND1	PAS_332	PAS
chr7	TRIM24	PAS_333	PAS
chr7	EZH2	PAS_334	PAS
chr8	PCM1	PAS_335	PAS
chr8	LEPROTL1	PAS_336	PAS
chr8	IKBKB	PAS_337	PAS
chr8	TCEA1	PAS_338	PAS
chr8	CHCHD7	PAS_339	PAS
chr8	NBN	PAS_340	PAS
chr8	CDH17	PAS_341	PAS
chr8	COX6C	PAS_342	PAS
chr8	PABPC1	PAS_343	PAS
chr8	UBR5	PAS_344	PAS
chr8	RAD21	PAS_345	PAS
chr8	EXT1	PAS_346	PAS
chr8	MYC	PAS_347	PAS
chr8	NDRG1	PAS_348	PAS
chr8	RECQL4	PAS_349	PAS
chr9	PSIP1	PAS_350	PAS
chr9	MLLT3	PAS_351	PAS
chr9	FANCG	PAS_352	PAS
chr9	GNAQ	PAS_353	PAS
chr9	SYK	PAS_354	PAS
chr9	WNK2	PAS_355	PAS
chr9	XPA	PAS_356	PAS
chr9	KLF4	PAS_357	PAS
chr9	TNC	PAS_358	PAS
chr9	PPP6C	PAS_359	PAS
chr9	SET	PAS_360	PAS
chr9	ABL1	PAS_361	PAS
chr9	NUP214	PAS_362	PAS
chr9	RALGDS	PAS_363	PAS
chr9	BRD3	PAS_364	PAS
chr9	NOTCH1	PAS_365	PAS

## Sheet: Table S7
Table S7. The whole targeted panel for Cohort 2
Chrom	Gene Name	Target Region Label
chr1	MIB2	targetR_1
chr1	MIB2	targetR_2
chr1	MMP23B	targetR_3
chr1	TP73-AS1	targetR_4
chr1	LINC01714	targetR_5
chr1	H6PD	targetR_6
chr1	LRRC38	targetR_7
chr1	KAZN	targetR_8
chr1	KAZN	targetR_9
chr1	FBLIM1	targetR_10
chr1	SDHB	targetR_11
chr1	IGSF21	targetR_12
chr1	LDLRAD2	targetR_13
chr1	MDS2	targetR_14
chr1	MAP3K6	targetR_15
chr1	RNF220	targetR_16
chr1	MKNK1-AS1	targetR_17
chr1	STIL	targetR_18
chr1	TRABD2B	targetR_19
chr1	ELAVL4	targetR_20
chr1	ZYG11A	targetR_21
chr1	DAB1	targetR_22
chr1	TCTEX1D1	targetR_23
chr1	PTGER3,ZRANB2-AS1	targetR_24
chr1	LOC646626	targetR_25
chr1	CLCA1	targetR_26
chr1	CLCA1	targetR_27
chr1	CLCA1	targetR_28
chr1	CLCA1	targetR_29
chr1	RPL5	targetR_30
chr1	RPL5	targetR_31
chr1	LINC01930	targetR_32
chr1	MIR137HG	targetR_33
chr1	VAV3,VAV3-AS1	targetR_34
chr1	ALX3	targetR_35
chr1	SLC6A17	targetR_36
chr1	SLC6A17	targetR_37
chr1	RBM15	targetR_38
chr1	C1orf162	targetR_39
chr1	ATP1A1	targetR_40
chr1	ATP1A1	targetR_41
chr1	ATP1A1	targetR_42
chr1	ATP1A1	targetR_43
chr1	ATP1A1	targetR_44
chr1	ATP1A1,ATP1A1-AS1	targetR_45
chr1	ATP1A1,ATP1A1-AS1	targetR_46
chr1	TBX15	targetR_47
chr1	TBX15	targetR_48
chr1	TBX15	targetR_49
chr1	LOC105378933	targetR_50
chr1	EMBP1	targetR_51
chr1	LOC100996724,NBPF19,NBPF20,NBPF9,PDE4DIP	targetR_52
chr1	TNFAIP8L2,TNFAIP8L2-SCNM1	targetR_53
chr1	SELENBP1	targetR_54
chr1	SELENBP1	targetR_55
chr1	LORICRIN	targetR_56
chr1	S100A6	targetR_57
chr1	S100A5	targetR_58
chr1	RPS27	targetR_59
chr1	RPS27	targetR_60
chr1	PMVK	targetR_61
chr1	MEX3A	targetR_62
chr1	SLAMF8	targetR_63
chr1	LMX1A	targetR_64
chr1	UCK2	targetR_65
chr1	CCDC181	targetR_66
chr1	PRRX1	targetR_67
chr1	LOC100506023	targetR_68
chr1	BRINP2	targetR_69
chr1	LINC01699	targetR_70
chr1	COLGALT2	targetR_71
chr1	CSRP1	targetR_72
chr1	CSRP1	targetR_73
chr1	CSRP1	targetR_74
chr1	CSRP1	targetR_75
chr1	LOC107985246	targetR_76
chr1	LOC107985246	targetR_77
chr1	PPFIA4	targetR_78
chr1	SNRPE	targetR_79
chr1	MDM4	targetR_80
chr1	NUAK2	targetR_81
chr1	PIGR	targetR_82
chr1	PIGR	targetR_83
chr1	PIGR	targetR_84
chr1	PIGR	targetR_85
chr1	UTP25	targetR_86
chr1	UTP25	targetR_87
chr1	HHAT	targetR_88
chr1	SLC30A1	targetR_89
chr1	INTS7	targetR_90
chr1	INTS7	targetR_91
chr1	ITPKB	targetR_92
chr1	MIR4666A	targetR_93
chr1	MIR4666A	targetR_94
chr1	TRIM67	targetR_95
chr1	SLC35F3	targetR_96
chr1	GPR137B	targetR_97
chr1	RYR2	targetR_98
chr1	RYR2	targetR_99
chr10	ADARB2	targetR_100
chr10	LINC02669,LOC105376360	targetR_101
chr10	LOC105376360	targetR_102
chr10	SFMBT2	targetR_103
chr10	CELF2	targetR_104
chr10	CELF2	targetR_105
chr10	FRMD4A	targetR_106
chr10	GPR158,GPR158-AS1	targetR_107
chr10	GAD2	targetR_108
chr10	GAD2	targetR_109
chr10	EPC1	targetR_110
chr10	NCOA4,TIMM23B,TIMM23B-AGAP6	targetR_111
chr10	PCDH15	targetR_112
chr10	CCDC6	targetR_113
chr10	NPFFR1	targetR_114
chr10	PRF1	targetR_115
chr10	PRF1	targetR_116
chr10	DDIT4	targetR_117
chr10	RPS24	targetR_118
chr10	RPS24	targetR_119
chr10	ACTA2	targetR_120
chr10	ACTA2	targetR_121
chr10	ACTA2,FAS	targetR_122
chr10	FAS,FAS-AS1	targetR_123
chr10	SLC16A12	targetR_124
chr10	PPP1R3C	targetR_125
chr10	TLX1,TLX1NB	targetR_126
chr10	PPRC1	targetR_127
chr10	PPRC1	targetR_128
chr10	INA	targetR_129
chr10	INA	targetR_130
chr10	SORCS1	targetR_131
chr10	FGFR2	targetR_132
chr10	GPR26	targetR_133
chr10	BCCIP,DHX32	targetR_134
chr10	BCCIP,DHX32	targetR_135
chr10	TCERG1L	targetR_136
chr10	TCERG1L	targetR_137
chr10	CFAP46	targetR_138
chr10	PRAP1	targetR_139
chr10	PRAP1	targetR_140
chr10	PRAP1	targetR_141
chr10	PRAP1	targetR_142
chr11	CDHR5	targetR_143
chr11	CDHR5	targetR_144
chr11	CDHR5	targetR_145
chr11	CDHR5	targetR_146
chr11	RPLP2	targetR_147
chr11	RPLP2	targetR_148
chr11	NUP98	targetR_149
chr11	SYT9	targetR_150
chr11	RIC3	targetR_151
chr11	EIF4G2	targetR_152
chr11	EIF4G2	targetR_153
chr11	LOC101928053	targetR_154
chr11	DKK3	targetR_155
chr11	USH1C	targetR_156
chr11	MYOD1	targetR_157
chr11	DBX1	targetR_158
chr11	NELL1	targetR_159
chr11	CCDC179	targetR_160
chr11	LMO2	targetR_161
chr11	LMO2	targetR_162
chr11	LMO2	targetR_163
chr11	MIR129-2	targetR_164
chr11	ALKBH3-AS1	targetR_165
chr11	ALX4	targetR_166
chr11	ALX4	targetR_167
chr11	PEX16	targetR_168
chr11	PEX16	targetR_169
chr11	PTPRJ	targetR_170
chr11	UBE2L6	targetR_171
chr11	SYT7	targetR_172
chr11	SYT7	targetR_173
chr11	FTH1	targetR_174
chr11	FTH1	targetR_175
chr11	MAJIN	targetR_176
chr11	FAU	targetR_177
chr11	MRPL49	targetR_178
chr11	MALAT1	targetR_179
chr11	SNX32	targetR_180
chr11	CFL1	targetR_181
chr11	CFL1	targetR_182
chr11	FGF3	targetR_183
chr11	PPFIA1	targetR_184
chr11	PHOX2A	targetR_185
chr11	ARAP1	targetR_186
chr11	RPS3	targetR_187
chr11	RPS3	targetR_188
chr11	EED	targetR_189
chr11	PRSS23	targetR_190
chr11	CHORDC1	targetR_191
chr11	CHORDC1	targetR_192
chr11	FAT3	targetR_193
chr11	FAT3	targetR_194
chr11	FAT3	targetR_195
chr11	GPR83	targetR_196
chr11	FUT4,LOC105369438	targetR_197
chr11	TRPC6	targetR_198
chr11	BIRC3	targetR_199
chr11	APOA4	targetR_200
chr11	APOA4	targetR_201
chr11	SIK3	targetR_202
chr11	LOC100652768	targetR_203
chr11	LOC100652768,TAGLN	targetR_204
chr11	NECTIN1	targetR_205
chr11	HEPACAM	targetR_206
chr11	NTM	targetR_207
chr11	OPCML	targetR_208
chr11	GLB1L3	targetR_209
chr12	WNT5B	targetR_210
chr12	TEAD4	targetR_211
chr12	TEAD4	targetR_212
chr12	KCNA1	targetR_213
chr12	KCNA5	targetR_214
chr12	ANO2	targetR_215
chr12	ETV6	targetR_216
chr12	KRAS	targetR_217
chr12	KRAS	targetR_218
chr12	KRAS	targetR_219
chr12	KRAS	targetR_220
chr12	KRAS	targetR_221
chr12	ITPR2	targetR_222
chr12	SYT10	targetR_223
chr12	CNTN1	targetR_224
chr12	ARID2	targetR_225
chr12	KRT8	targetR_226
chr12	HOXC13,HOXC13-AS	targetR_227
chr12	HOXC12	targetR_228
chr12	NCKAP1L	targetR_229
chr12	NCKAP1L	targetR_230
chr12	ERBB3	targetR_231
chr12	RPL41	targetR_232
chr12	RPL41	targetR_233
chr12	MYL6B	targetR_234
chr12	MYL6	targetR_235
chr12	PAN2	targetR_236
chr12	PAN2	targetR_237
chr12	C12orf56	targetR_238
chr12	PTPRR	targetR_239
chr12	TSPAN8	targetR_240
chr12	TSPAN8	targetR_241
chr12	TSPAN8	targetR_242
chr12	TSPAN8	targetR_243
chr12	TSPAN8	targetR_244
chr12	TSPAN8	targetR_245
chr12	TRHDE-AS1	targetR_246
chr12	TRHDE-AS1	targetR_247
chr12	TRHDE	targetR_248
chr12	KCNC2	targetR_249
chr12	SLC6A15	targetR_250
chr12	NR2C1	targetR_251
chr12	NR2C1	targetR_252
chr12	USP44	targetR_253
chr12	CHST11	targetR_254
chr12	ASCL4	targetR_255
chr12	CUX2	targetR_256
chr12	CUX2	targetR_257
chr12	MPHOSPH9	targetR_258
chr12	UBC	targetR_259
chr12	MIR5188	targetR_260
chr12	TMEM132C	targetR_261
chr12	TMEM132C	targetR_262
chr13	SKA3	targetR_263
chr13	SKA3	targetR_264
chr13	LINC00621	targetR_265
chr13	SGCG	targetR_266
chr13	SGCG	targetR_267
chr13	C1QTNF9	targetR_268
chr13	PABPC3	targetR_269
chr13	PABPC3	targetR_270
chr13	AMER2	targetR_271
chr13	ATP8A2	targetR_272
chr13	SHISA2	targetR_273
chr13	USP12-AS2	targetR_274
chr13	PDX1	targetR_275
chr13	NBEA	targetR_276
chr13	SPART	targetR_277
chr13	SPART,SPART-AS1	targetR_278
chr13	CCNA1	targetR_279
chr13	CCNA1	targetR_280
chr13	LHFPL6	targetR_281
chr13	TPT1	targetR_282
chr13	TPT1-AS1	targetR_283
chr13	LCP1	targetR_284
chr13	MLNR	targetR_285
chr13	CNMD	targetR_286
chr13	CNMD	targetR_287
chr13	PCDH8	targetR_288
chr13	OLFM4	targetR_289
chr13	OLFM4	targetR_290
chr13	EDNRB	targetR_291
chr13	EDNRB	targetR_292
chr13	EDNRB	targetR_293
chr13	LOC780529,OBI1-AS1	targetR_294
chr13	SLITRK1	targetR_295
chr13	GPC6	targetR_296
chr13	LOC101927248	targetR_297
chr13	SOX21	targetR_298
chr13	NALCN-AS1	targetR_299
chr13	NALCN	targetR_300
chr13	NALCN	targetR_301
chr13	FAM155A	targetR_302
chr13	FAM155A	targetR_303
chr13	LINC00676	targetR_304
chr13	COL4A1	targetR_305
chr13	COL4A1	targetR_306
chr13	COL4A2	targetR_307
chr13	COL4A2	targetR_308
chr13	SOX1-OT	targetR_309
chr13	LOC101928841	targetR_310
chr13	LOC101928841	targetR_311
chr14	FOXG1-AS1	targetR_312
chr14	NIN	targetR_313
chr14	LINC00640	targetR_314
chr14	LGALS3	targetR_315
chr14	LGALS3	targetR_316
chr14	LGALS3	targetR_317
chr14	LGALS3	targetR_318
chr14	SIX6	targetR_319
chr14	LINC00643	targetR_320
chr14	RAD51B	targetR_321
chr14	ACTN1	targetR_322
chr14	ACTN1	targetR_323
chr14	ACTN1	targetR_324
chr14	ACTN1-AS1	targetR_325
chr14	LINC01269	targetR_326
chr14	DPF3	targetR_327
chr14	VSX2	targetR_328
chr14	PAPOLA	targetR_329
chr14	EVL	targetR_330
chr14	PPP2R5C	targetR_331
chr14	CKB	targetR_332
chr14	CKB	targetR_333
chr14	AKT1	targetR_334
chr14	CDCA4	targetR_335
chr14	CDCA4	targetR_336
chr15	ATP10A	targetR_337
chr15	GABRB3	targetR_338
chr15	GABRG3	targetR_339
chr15	HERC2	targetR_340
chr15	HERC2	targetR_341
chr15	BUB1B	targetR_342
chr15	PHGR1	targetR_343
chr15	PHGR1	targetR_344
chr15	LOC105370792	targetR_345
chr15	ELL3	targetR_346
chr15	SERF2	targetR_347
chr15	SERF2	targetR_348
chr15	SERF2	targetR_349
chr15	SERF2,SERF2-C15ORF63	targetR_350
chr15	SERF2,SERF2-C15ORF63	targetR_351
chr15	B2M	targetR_352
chr15	B2M	targetR_353
chr15	B2M	targetR_354
chr15	B2M	targetR_355
chr15	LINC01491	targetR_356
chr15	TPM1	targetR_357
chr15	TPM1	targetR_358
chr15	TPM1,TPM1-AS	targetR_359
chr15	TPM1,TPM1-AS	targetR_360
chr15	TPM1	targetR_361
chr15	TPM1	targetR_362
chr15	PML	targetR_363
chr15	PML	targetR_364
chr15	RASGRF1	targetR_365
chr15	RASGRF1	targetR_366
chr15	ANKRD34C,ANKRD34C-AS1	targetR_367
chr15	BNC1	targetR_368
chr15	BNC1	targetR_369
chr15	BNC1	targetR_370
chr15	NTRK3,NTRK3-AS1	targetR_371
chr15	ACAN	targetR_372
chr15	FANCI,POLG	targetR_373
chr15	FANCI,POLG	targetR_374
chr15	POLG	targetR_375
chr15	MIR9-3HG	targetR_376
chr15	MIR9-3HG	targetR_377
chr15	CHD2	targetR_378
chr15	ALDH1A3	targetR_379
chr16	AXIN1	targetR_380
chr16	MEIOB	targetR_381
chr16	PAQR4	targetR_382
chr16	PAQR4	targetR_383
chr16	RBFOX1	targetR_384
chr16	GRIN2A	targetR_385
chr16	GRIN2A	targetR_386
chr16	MYH11,NDE1	targetR_387
chr16	MYH11,NDE1	targetR_388
chr16	MYH11,NDE1	targetR_389
chr16	MYH11,NDE1	targetR_390
chr16	MYH11	targetR_391
chr16	MYH11	targetR_392
chr16	MYH11	targetR_393
chr16	RPS15A	targetR_394
chr16	RPS15A	targetR_395
chr16	PRKCB	targetR_396
chr16	HS3ST4	targetR_397
chr16	HS3ST4	targetR_398
chr16	GSG1L	targetR_399
chr16	GSG1L	targetR_400
chr16	SPN	targetR_401
chr16	C16orf54	targetR_402
chr16	YPEL3	targetR_403
chr16	SALL1	targetR_404
chr16	SALL1	targetR_405
chr16	SALL1	targetR_406
chr16	SALL1	targetR_407
chr16	IRX6	targetR_408
chr16	MT2A	targetR_409
chr16	HYDIN	targetR_410
chr16	LINC02136	targetR_411
chr16	FOXF1	targetR_412
chr16	FOXF1	targetR_413
chr16	LINC02181	targetR_414
chr16	RPL13	targetR_415
chr16	RPL13	targetR_416
chr17	C17orf97	targetR_417
chr17	BHLHA9	targetR_418
chr17	YWHAE	targetR_419
chr17	PFN1	targetR_420
chr17	PFN1	targetR_421
chr17	FBXO39	targetR_422
chr17	RPL26	targetR_423
chr17	RPL26	targetR_424
chr17	PIK3R5	targetR_425
chr17	NTN1	targetR_426
chr17	TBC1D28	targetR_427
chr17	SLC13A2	targetR_428
chr17	SLC13A2	targetR_429
chr17	TMEM132E	targetR_430
chr17	LHX1-DT	targetR_431
chr17	CCR7	targetR_432
chr17	KRT19	targetR_433
chr17	KRT19	targetR_434
chr17	DHX8,ETV4	targetR_435
chr17	MEIOC	targetR_436
chr17	MEIOC	targetR_437
chr17	FMNL1	targetR_438
chr17	MAP3K14-AS1,SPATA32	targetR_439
chr17	TTLL6	targetR_440
chr17	CA10	targetR_441
chr17	HLF	targetR_442
chr17	VMP1	targetR_443
chr17	TBX4	targetR_444
chr17	GNA13	targetR_445
chr17	PITPNC1	targetR_446
chr17	SOX9	targetR_447
chr17	SOX9	targetR_448
chr17	RPL38	targetR_449
chr17	RPL38	targetR_450
chr17	TIMP2	targetR_451
chr17	CARD14	targetR_452
chr17	RPTOR	targetR_453
chr17	ACTG1	targetR_454
chr17	ACTG1	targetR_455
chr17	OGFOD3	targetR_456
chr17	TBCD	targetR_457
chr17	TBCD	targetR_458
chr17	B3GNTL1	targetR_459
chr17	METRNL	targetR_460
chr18	CCDC178	targetR_461
chr18	CELF4	targetR_462
chr18	SMAD4	targetR_463
chr18	SMAD4	targetR_464
chr18	SMAD4	targetR_465
chr18	DOK6	targetR_466
chr18	GALR1	targetR_467
chr19	SMIM24	targetR_468
chr19	SMIM24	targetR_469
chr19	FZR1	targetR_470
chr19	C19orf71	targetR_471
chr19	SMARCA4	targetR_472
chr19	CNN1	targetR_473
chr19	CNN1	targetR_474
chr19	CNN1	targetR_475
chr19	CNN1	targetR_476
chr19	TPM4	targetR_477
chr19	MYO9B	targetR_478
chr19	FXYD3	targetR_479
chr19	FXYD3	targetR_480
chr19	DMKN	targetR_481
chr19	ZNF565	targetR_482
chr19	LINC00665	targetR_483
chr19	ZNF529	targetR_484
chr19	ZNF529	targetR_485
chr19	ZNF568	targetR_486
chr19	ZNF568	targetR_487
chr19	LINC01535	targetR_488
chr19	ZNF793-AS1	targetR_489
chr19	ZNF781	targetR_490
chr19	LGALS4	targetR_491
chr19	LGALS4	targetR_492
chr19	RPS16	targetR_493
chr19	RPS16	targetR_494
chr19	RPS16	targetR_495
chr19	RPS16	targetR_496
chr19	SELENOV	targetR_497
chr19	SPTBN4	targetR_498
chr19	LTBP4	targetR_499
chr19	CEACAM5	targetR_500
chr19	CEACAM5	targetR_501
chr19	CIC	targetR_502
chr19	IRGC	targetR_503
chr19	BCL3	targetR_504
chr19	BCAM	targetR_505
chr19	BCAM	targetR_506
chr19	BAX	targetR_507
chr19	FTL	targetR_508
chr19	FTL	targetR_509
chr19	RPL13A	targetR_510
chr19	RPL13A	targetR_511
chr19	RPL13A,SNORD35A	targetR_512
chr19	RPL13A	targetR_513
chr19	RPS11	targetR_514
chr19	RPS11	targetR_515
chr19	FCGRT	targetR_516
chr19	FCGRT	targetR_517
chr19	FCGRT	targetR_518
chr19	KLK10	targetR_519
chr19	KLK10	targetR_520
chr19	ZNF880	targetR_521
chr19	ZNF578	targetR_522
chr19	ERVV-2	targetR_523
chr19	ZNF415	targetR_524
chr19	ZNF415	targetR_525
chr19	ZNF331	targetR_526
chr19	CACNG8	targetR_527
chr19	EPS8L1	targetR_528
chr19	RPL28	targetR_529
chr19	RPL28	targetR_530
chr19	RPL28	targetR_531
chr19	RPL28	targetR_532
chr19	ZNF667-AS1	targetR_533
chr19	DUXA	targetR_534
chr19	ZIK1	targetR_535
chr19	ZIK1	targetR_536
chr19	ZNF135	targetR_537
chr19	MIR4754	targetR_538
chr19	RPS5	targetR_539
chr19	ZNF132	targetR_540
chr2	SOX11	targetR_541
chr2	KCNF1	targetR_542
chr2	MIR3681HG	targetR_543
chr2	DNMT3A	targetR_544
chr2	ASXL2	targetR_545
chr2	KCNK3	targetR_546
chr2	SPDYA	targetR_547
chr2	ALK	targetR_548
chr2	GALNT14	targetR_549
chr2	BIRC6,BIRC6-AS2	targetR_550
chr2	RASGRP3	targetR_551
chr2	ARHGEF33,LOC375196	targetR_552
chr2	SLC8A1	targetR_553
chr2	SLC8A1	targetR_554
chr2	EPAS1	targetR_555
chr2	EPCAM	targetR_556
chr2	EPCAM	targetR_557
chr2	EFEMP1	targetR_558
chr2	LINC01122	targetR_559
chr2	SLC1A4	targetR_560
chr2	CNRIP1	targetR_561
chr2	ARHGAP25	targetR_562
chr2	ARHGAP25	targetR_563
chr2	AAK1	targetR_564
chr2	PCBP1-AS1	targetR_565
chr2	FIGLA	targetR_566
chr2	DYSF	targetR_567
chr2	ACTG2	targetR_568
chr2	ACTG2	targetR_569
chr2	ACTG2	targetR_570
chr2	ACTG2	targetR_571
chr2	CTNNA2,LRRTM1	targetR_572
chr2	TMSB10	targetR_573
chr2	TMSB10	targetR_574
chr2	CD8A	targetR_575
chr2	FABP1	targetR_576
chr2	FABP1	targetR_577
chr2	MAL	targetR_578
chr2	MAL	targetR_579
chr2	NCAPH	targetR_580
chr2	NCAPH	targetR_581
chr2	CNGA3	targetR_582
chr2	CNGA3	targetR_583
chr2	CNGA3	targetR_584
chr2	CNGA3	targetR_585
chr2	CNGA3	targetR_586
chr2	AFF3	targetR_587
chr2	RPL31	targetR_588
chr2	RPL31	targetR_589
chr2	PANTR1	targetR_590
chr2	ANAPC1P6	targetR_591
chr2	POLR1B	targetR_592
chr2	POLR1B	targetR_593
chr2	ARHGEF4	targetR_594
chr2	ARHGEF4	targetR_595
chr2	ARHGEF4	targetR_596
chr2	LCT	targetR_597
chr2	LCT	targetR_598
chr2	CXCR4	targetR_599
chr2	LRP1B	targetR_600
chr2	LOC101928386	targetR_601
chr2	TBR1	targetR_602
chr2	KCNH7	targetR_603
chr2	FIGN	targetR_604
chr2	H3P6	targetR_605
chr2	EVX2	targetR_606
chr2	NFE2L2	targetR_607
chr2	ITGA4	targetR_608
chr2	ITGA4	targetR_609
chr2	NEUROD1	targetR_610
chr2	NEUROD1	targetR_611
chr2	ZSWIM2	targetR_612
chr2	COL3A1	targetR_613
chr2	MYO1B	targetR_614
chr2	CREB1	targetR_615
chr2	UNC80	targetR_616
chr2	ATIC	targetR_617
chr2	RPL37A	targetR_618
chr2	RPL37A	targetR_619
chr2	TTLL4	targetR_620
chr2	TTLL4	targetR_621
chr2	DES	targetR_622
chr2	DES	targetR_623
chr2	DES	targetR_624
chr2	DES	targetR_625
chr2	ACSL3	targetR_626
chr2	ITM2C	targetR_627
chr2	ITM2C	targetR_628
chr2	ITM2C	targetR_629
chr2	UGT1A8	targetR_630
chr2	HJURP	targetR_631
chr2	HJURP	targetR_632
chr2	AGAP1	targetR_633
chr2	ANKMY1	targetR_634
chr2	GAL3ST2	targetR_635
chr20	TRIB3	targetR_636
chr20	TRIB3	targetR_637
chr20	CPXM1	targetR_638
chr20	SNAP25,SNAP25-AS1	targetR_639
chr20	SLX4IP	targetR_640
chr20	BFSP1	targetR_641
chr20	DSTN	targetR_642
chr20	THBD	targetR_643
chr20	VSX1	targetR_644
chr20	VSX1	targetR_645
chr20	POFUT1	targetR_646
chr20	FER1L4	targetR_647
chr20	DLGAP4-AS1	targetR_648
chr20	DLGAP4-AS1,MYL9	targetR_649
chr20	SLC32A1	targetR_650
chr20	PPP1R16B	targetR_651
chr20	PTPRT	targetR_652
chr20	TOX2	targetR_653
chr20	GDAP1L1	targetR_654
chr20	RIMS4	targetR_655
chr20	CDH22	targetR_656
chr20	ZNF334	targetR_657
chr20	PTGIS	targetR_658
chr20	FAM210B	targetR_659
chr20	RBM38	targetR_660
chr20	RBM38	targetR_661
chr20	APCDD1L	targetR_662
chr20	APCDD1L	targetR_663
chr20	PSMA7	targetR_664
chr20	MIR1-1HG-AS1	targetR_665
chr20	MIR1-1HG-AS1,RPS21	targetR_666
chr20	MIR1-1HG-AS1	targetR_667
chr20	SLC17A9	targetR_668
chr20	FLJ16779,NKAIN4	targetR_669
chr20	HELZ2	targetR_670
chr20	HELZ2	targetR_671
chr20	PRPF6	targetR_672
chr21	NCAM2	targetR_673
chr21	RUNX1	targetR_674
chr21	SIM2	targetR_675
chr21	RIPPLY3	targetR_676
chr21	TRPM2	targetR_677
chr21	TRPM2	targetR_678
chr21	TRPM2	targetR_679
chr21	COL6A1	targetR_680
chr21	COL6A1	targetR_681
chr21	COL6A2	targetR_682
chr21	COL6A2	targetR_683
chr21	COL6A2	targetR_684
chr21	COL6A2	targetR_685
chr22	GSC2	targetR_686
chr22	TRMT2A	targetR_687
chr22	TRMT2A	targetR_688
chr22	ZDHHC8	targetR_689
chr22	ZDHHC8	targetR_690
chr22	AIFM3	targetR_691
chr22	DERL3,SMARCB1	targetR_692
chr22	IGLL3P	targetR_693
chr22	HPS4	targetR_694
chr22	HPS4	targetR_695
chr22	OSBP2	targetR_696
chr22	SMTN	targetR_697
chr22	SMTN	targetR_698
chr22	SMTN	targetR_699
chr22	SMTN	targetR_700
chr22	SMTN	targetR_701
chr22	SMTN	targetR_702
chr22	SLC5A1	targetR_703
chr22	SLC5A1	targetR_704
chr22	SLC5A1	targetR_705
chr22	SLC5A1	targetR_706
chr22	SYN3	targetR_707
chr22	ATF4	targetR_708
chr22	ATF4	targetR_709
chr22	MRTFA	targetR_710
chr22	MRTFA	targetR_711
chr22	MRTFA	targetR_712
chr22	TAFA5	targetR_713
chr22	HDAC10	targetR_714
chr22	HDAC10	targetR_715
chr3	CHL1,CHL1-AS2	targetR_716
chr3	CHL1	targetR_717
chr3	CHL1	targetR_718
chr3	SSUH2	targetR_719
chr3	SLC6A11	targetR_720
chr3	VGLL4	targetR_721
chr3	GALNT15	targetR_722
chr3	LOC339862	targetR_723
chr3	LRRC3B	targetR_724
chr3	SUSD5	targetR_725
chr3	ARPP21	targetR_726
chr3	VILL	targetR_727
chr3	SNRK	targetR_728
chr3	MIR138-1	targetR_729
chr3	MIR138-1	targetR_730
chr3	PBRM1	targetR_731
chr3	GNL3	targetR_732
chr3	C3orf67	targetR_733
chr3	FHIT	targetR_734
chr3	PTPRG	targetR_735
chr3	FEZF2	targetR_736
chr3	TAFA4	targetR_737
chr3	TAFA4	targetR_738
chr3	CBLB	targetR_739
chr3	LINC02024	targetR_740
chr3	MYLK,MYLK-AS1	targetR_741
chr3	MYLK,MYLK-AS1	targetR_742
chr3	MYLK,MYLK-AS1	targetR_743
chr3	MYLK,MYLK-AS1	targetR_744
chr3	MYLK	targetR_745
chr3	MYLK	targetR_746
chr3	SLC12A8	targetR_747
chr3	GATA2,GATA2-AS1	targetR_748
chr3	RAB7A	targetR_749
chr3	LINC01210	targetR_750
chr3	MRPS22	targetR_751
chr3	LOC100507291,RBP2	targetR_752
chr3	LOC100507291	targetR_753
chr3	PAQR9	targetR_754
chr3	CHST2	targetR_755
chr3	CHST2	targetR_756
chr3	LOC440982	targetR_757
chr3	MED12L,P2RY12	targetR_758
chr3	RAP2B	targetR_759
chr3	ARHGEF26	targetR_760
chr3	GMPS	targetR_761
chr3	MLF1	targetR_762
chr3	GHSR	targetR_763
chr3	PIK3CA	targetR_764
chr3	PIK3CA	targetR_765
chr3	PIK3CA	targetR_766
chr3	PIK3CA	targetR_767
chr3	PIK3CA	targetR_768
chr3	PEX5L	targetR_769
chr3	SOX2-OT	targetR_770
chr3	EPHB3	targetR_771
chr3	EPHB3	targetR_772
chr3	DGKG	targetR_773
chr3	SST	targetR_774
chr3	TP63	targetR_775
chr3	FGF12	targetR_776
chr3	FGF12	targetR_777
chr3	FGF12	targetR_778
chr3	FGF12	targetR_779
chr3	TFRC	targetR_780
chr3	TM4SF19,TM4SF19-TCTEX1D2	targetR_781
chr3	TM4SF19-TCTEX1D2	targetR_782
chr3	LINC01063	targetR_783
chr4	STX18-AS1	targetR_784
chr4	DRD5	targetR_785
chr4	SLIT2	targetR_786
chr4	KCNIP4	targetR_787
chr4	KCNIP4	targetR_788
chr4	RBPJ	targetR_789
chr4	LINC02364	targetR_790
chr4	APBB2	targetR_791
chr4	PHOX2B	targetR_792
chr4	BEND4	targetR_793
chr4	KCTD8	targetR_794
chr4	KDR	targetR_795
chr4	HOPX	targetR_796
chr4	ADGRL3	targetR_797
chr4	JCHAIN	targetR_798
chr4	JCHAIN	targetR_799
chr4	UNC5C	targetR_800
chr4	COL25A1	targetR_801
chr4	COL25A1-DT	targetR_802
chr4	COL25A1-DT	targetR_803
chr4	PP12613,TMEM155	targetR_804
chr4	PP12613,TMEM155	targetR_805
chr4	FAT4	targetR_806
chr4	FAT4	targetR_807
chr4	FAT4	targetR_808
chr4	FAT4	targetR_809
chr4	FAT4	targetR_810
chr4	FAT4	targetR_811
chr4	PCDH10	targetR_812
chr4	MAML3	targetR_813
chr4	RNF150	targetR_814
chr4	LINC01095	targetR_815
chr4	RPS3A	targetR_816
chr4	RPS3A	targetR_817
chr4	FBXW7	targetR_818
chr4	FBXW7	targetR_819
chr4	FBXW7	targetR_820
chr4	FBXW7	targetR_821
chr4	FBXW7	targetR_822
chr4	FBXW7	targetR_823
chr4	GRIA2	targetR_824
chr4	FAM218A,TRIM61	targetR_825
chr4	HAND2,HAND2-AS1	targetR_826
chr4	GLRA3	targetR_827
chr4	VEGFC	targetR_828
chr5	PLEKHG4B	targetR_829
chr5	SLC6A3	targetR_830
chr5	SLC6A3	targetR_831
chr5	SLC6A3	targetR_832
chr5	IRX4	targetR_833
chr5	IRX4	targetR_834
chr5	IRX4	targetR_835
chr5	IRX4	targetR_836
chr5	IRX4	targetR_837
chr5	IRX1	targetR_838
chr5	CTD-2297D10.2	targetR_839
chr5	CTNND2	targetR_840
chr5	FBXL7	targetR_841
chr5	MARCHF11	targetR_842
chr5	LINC02120	targetR_843
chr5	RXFP3	targetR_844
chr5	OSMR-AS1	targetR_845
chr5	HCN1	targetR_846
chr5	LINC02106	targetR_847
chr5	ESM1	targetR_848
chr5	ANKRD55	targetR_849
chr5	SHISAL2B	targetR_850
chr5	CD180	targetR_851
chr5	LOC101929154	targetR_852
chr5	LHFPL2	targetR_853
chr5	RPS23	targetR_854
chr5	ATP6AP1L	targetR_855
chr5	CDO1	targetR_856
chr5	CDO1	targetR_857
chr5	LVRN	targetR_858
chr5	LVRN	targetR_859
chr5	TNFAIP8	targetR_860
chr5	ZNF608	targetR_861
chr5	FBN2	targetR_862
chr5	PITX1	targetR_863
chr5	PITX1	targetR_864
chr5	NEUROG1	targetR_865
chr5	FBXL21P	targetR_866
chr5	SPOCK1	targetR_867
chr5	PCDHA1,PCDHA10,PCDHA11,PCDHA12,PCDHA13,PCDHA2,PCDHA3,PCDHA4,PCDHA5,PCDHA6,PCDHA7,PCDHA8,PCDHA9,PCDHAC1	targetR_868
chr5	PCDHGA1,PCDHGA10,PCDHGA11,PCDHGA12,PCDHGA2,PCDHGA3,PCDHGA4,PCDHGA5,PCDHGA6,PCDHGA7,PCDHGA8,PCDHGA9,PCDHGB1,PCDHGB2,PCDHGB3,PCDHGB4,PCDHGB5,PCDHGB6,PCDHGB7,PCDHGC3	targetR_869
chr5	PCDHGA1,PCDHGA10,PCDHGA11,PCDHGA12,PCDHGA2,PCDHGA3,PCDHGA4,PCDHGA5,PCDHGA6,PCDHGA7,PCDHGA8,PCDHGA9,PCDHGB1,PCDHGB2,PCDHGB3,PCDHGB4,PCDHGB5,PCDHGB6,PCDHGB7,PCDHGC3	targetR_870
chr5	PCDHGA1,PCDHGA10,PCDHGA11,PCDHGA12,PCDHGA2,PCDHGA3,PCDHGA4,PCDHGA5,PCDHGA6,PCDHGA7,PCDHGA8,PCDHGA9,PCDHGB1,PCDHGB2,PCDHGB3,PCDHGB4,PCDHGB5,PCDHGB6,PCDHGB7,PCDHGC3	targetR_871
chr5	PCDHGA1,PCDHGA10,PCDHGA11,PCDHGA12,PCDHGA2,PCDHGA3,PCDHGA4,PCDHGA5,PCDHGA6,PCDHGA7,PCDHGA8,PCDHGA9,PCDHGB1,PCDHGB2,PCDHGB3,PCDHGB4,PCDHGB5,PCDHGB6,PCDHGB7,PCDHGC3,PCDHGC4	targetR_872
chr5	CDX1	targetR_873
chr5	SYNPO	targetR_874
chr5	SMIM3	targetR_875
chr5	SGCD	targetR_876
chr5	FBLL1	targetR_877
chr5	DOCK2	targetR_878
chr5	SMIM23	targetR_879
chr5	ARL10	targetR_880
chr6	IRF4	targetR_881
chr6	IRF4	targetR_882
chr6	IRF4	targetR_883
chr6	IRF4	targetR_884
chr6	FAM50B	targetR_885
chr6	JARID2	targetR_886
chr6	ATXN1	targetR_887
chr6	KIF13A	targetR_888
chr6	GPX5	targetR_889
chr6	VPS52	targetR_890
chr6	RPS18	targetR_891
chr6	RPS10,RPS10-NUDT3	targetR_892
chr6	RPS10-NUDT3	targetR_893
chr6	PANDAR	targetR_894
chr6	DAAM2	targetR_895
chr6	NFYA	targetR_896
chr6	NFYA	targetR_897
chr6	NCR2	targetR_898
chr6	MDFI	targetR_899
chr6	TRERF1	targetR_900
chr6	C6orf223,LOC101929705	targetR_901
chr6	MEP1A	targetR_902
chr6	MEP1A	targetR_903
chr6	HCRTR2	targetR_904
chr6	DST	targetR_905
chr6	COL9A1	targetR_906
chr6	LINC00472	targetR_907
chr6	LINC00472,LINC01626	targetR_908
chr6	KCNQ5	targetR_909
chr6	EEF1A1	targetR_910
chr6	EEF1A1	targetR_911
chr6	SNAP91	targetR_912
chr6	TBX18	targetR_913
chr6	HTR1E	targetR_914
chr6	BACH2	targetR_915
chr6	PRDM13	targetR_916
chr6	SIM1	targetR_917
chr6	SIM1	targetR_918
chr6	SIM1	targetR_919
chr6	FAM162B	targetR_920
chr6	SLC35F1	targetR_921
chr6	SLC35F1	targetR_922
chr6	RSPO3	targetR_923
chr6	RSPO3	targetR_924
chr6	RSPO3	targetR_925
chr6	VNN1	targetR_926
chr6	VNN1	targetR_927
chr6	EYA4	targetR_928
chr6	EYA4	targetR_929
chr6	EYA4	targetR_930
chr6	EYA4	targetR_931
chr6	EYA4	targetR_932
chr6	TCF21	targetR_933
chr6	SGK1	targetR_934
chr6	PDE7B	targetR_935
chr6	IFNGR1	targetR_936
chr6	MTHFD1L	targetR_937
chr6	SYNE1	targetR_938
chr6	SYNE1	targetR_939
chr6	TIAM2	targetR_940
chr6	ZDHHC14	targetR_941
chr6	LOC101929122	targetR_942
chr6	MAP3K4	targetR_943
chr6	LINC00473	targetR_944
chr6	LINC00602	targetR_945
chr6	RPS6KA2	targetR_946
chr7	LOC102723672	targetR_947
chr7	DNAAF5	targetR_948
chr7	PSMG3-AS1	targetR_949
chr7	MAD1L1	targetR_950
chr7	ACTB	targetR_951
chr7	ACTB	targetR_952
chr7	NXPH1	targetR_953
chr7	PHF14	targetR_954
chr7	PHF14	targetR_955
chr7	ETV1	targetR_956
chr7	HDAC9	targetR_957
chr7	TWIST1	targetR_958
chr7	DNAH11	targetR_959
chr7	LOC100506178	targetR_960
chr7	NPY	targetR_961
chr7	NPY	targetR_962
chr7	NPY	targetR_963
chr7	OSBPL3	targetR_964
chr7	CRHR2	targetR_965
chr7	ADCYAP1R1	targetR_966
chr7	EEPD1	targetR_967
chr7	EEPD1	targetR_968
chr7	ELMO1	targetR_969
chr7	GPR141	targetR_970
chr7	AMPH	targetR_971
chr7	AMPH	targetR_972
chr7	YAE1	targetR_973
chr7	PPIA	targetR_974
chr7	PPIA	targetR_975
chr7	MYO1G	targetR_976
chr7	CCM2	targetR_977
chr7	VSTM2A	targetR_978
chr7	VSTM2A	targetR_979
chr7	NUPR2	targetR_980
chr7	ERV3-1,ERV3-1-ZNF117	targetR_981
chr7	AUTS2	targetR_982
chr7	GALNT17	targetR_983
chr7	MAGI2-AS3	targetR_984
chr7	PCLO	targetR_985
chr7	PCLO	targetR_986
chr7	PCLO	targetR_987
chr7	GRM3	targetR_988
chr7	SRI	targetR_989
chr7	SRI	targetR_990
chr7	SRI	targetR_991
chr7	SRI	targetR_992
chr7	SRI	targetR_993
chr7	SRI	targetR_994
chr7	FZD1	targetR_995
chr7	CDK6	targetR_996
chr7	CDK6	targetR_997
chr7	TFPI2	targetR_998
chr7	LOC105375401,TFPI2	targetR_999
chr7	DLX5	targetR_1000
chr7	NPTX2	targetR_1001
chr7	CYP3A4	targetR_1002
chr7	CYP3A4	targetR_1003
chr7	CLDN15	targetR_1004
chr7	CLDN15	targetR_1005
chr7	CLDN15	targetR_1006
chr7	FIS1	targetR_1007
chr7	RELN	targetR_1008
chr7	SLC26A3	targetR_1009
chr7	SLC26A3	targetR_1010
chr7	LAMB1	targetR_1011
chr7	LINC01393	targetR_1012
chr7	SND1	targetR_1013
chr7	FLNC	targetR_1014
chr7	ZC3HC1	targetR_1015
chr7	CPA5,LOC105375504	targetR_1016
chr7	FLJ40288	targetR_1017
chr7	CALD1	targetR_1018
chr7	CALD1	targetR_1019
chr7	CALD1	targetR_1020
chr7	CALD1	targetR_1021
chr7	CHRM2,LOC349160	targetR_1022
chr7	BRAF	targetR_1023
chr7	KRBA1	targetR_1024
chr7	REPIN1	targetR_1025
chr7	BLACE	targetR_1026
chr7	RBM33	targetR_1027
chr8	DEFA6	targetR_1028
chr8	DEFA6	targetR_1029
chr8	DEFA5	targetR_1030
chr8	DEFA5	targetR_1031
chr8	TUSC3	targetR_1032
chr8	TUSC3	targetR_1033
chr8	MTMR7	targetR_1034
chr8	NEFL	targetR_1035
chr8	NRG1	targetR_1036
chr8	ADRB3	targetR_1037
chr8	SFRP1	targetR_1038
chr8	ANK1	targetR_1039
chr8	KAT6A,LOC105379393	targetR_1040
chr8	SNTG1	targetR_1041
chr8	OPRK1	targetR_1042
chr8	OPRK1	targetR_1043
chr8	RGS20	targetR_1044
chr8	XKR4	targetR_1045
chr8	RPS20	targetR_1046
chr8	CERNA3	targetR_1047
chr8	CHD7	targetR_1048
chr8	CHD7	targetR_1049
chr8	MIR124-2HG	targetR_1050
chr8	TRIM55	targetR_1051
chr8	ADHFE1	targetR_1052
chr8	TCF24	targetR_1053
chr8	TCF24	targetR_1054
chr8	TCF24	targetR_1055
chr8	TCF24	targetR_1056
chr8	TCF24	targetR_1057
chr8	PREX2	targetR_1058
chr8	C8orf34,C8orf34-AS1	targetR_1059
chr8	C8orf34,C8orf34-AS1	targetR_1060
chr8	C8orf34	targetR_1061
chr8	C8orf34	targetR_1062
chr8	PRDM14	targetR_1063
chr8	PRDM14	targetR_1064
chr8	PRDM14	targetR_1065
chr8	PRDM14	targetR_1066
chr8	MSC,MSC-AS1	targetR_1067
chr8	MSC-AS1	targetR_1068
chr8	LOC392232	targetR_1069
chr8	CRISPLD1	targetR_1070
chr8	CRISPLD1	targetR_1071
chr8	ZFHX4,ZFHX4-AS1	targetR_1072
chr8	LOC101927040	targetR_1073
chr8	CA3-AS1	targetR_1074
chr8	CA2,CA3-AS1	targetR_1075
chr8	TMEM64	targetR_1076
chr8	LOC102724710	targetR_1077
chr8	MIR378D2	targetR_1078
chr8	INTS8	targetR_1079
chr8	GDF6	targetR_1080
chr8	GDF6	targetR_1081
chr8	CPQ	targetR_1082
chr8	RPL30	targetR_1083
chr8	RPL30	targetR_1084
chr8	SLC25A32	targetR_1085
chr8	RIMS2	targetR_1086
chr8	RIMS2	targetR_1087
chr8	ZFPM2	targetR_1088
chr8	ZFPM2-AS1	targetR_1089
chr8	RSPO2	targetR_1090
chr8	RSPO2	targetR_1091
chr8	RSPO2	targetR_1092
chr8	NUDCD1	targetR_1093
chr8	NUDCD1	targetR_1094
chr8	AARD	targetR_1095
chr8	COL14A1	targetR_1096
chr8	NSMCE2	targetR_1097
chr8	ADCY8	targetR_1098
chr8	DENND3	targetR_1099
chr8	ARHGAP39	targetR_1100
chr9	DOCK8	targetR_1101
chr9	PTPRD	targetR_1102
chr9	MPDZ	targetR_1103
chr9	NFIB	targetR_1104
chr9	RPS6	targetR_1105
chr9	RPS6	targetR_1106
chr9	TMEM215	targetR_1107
chr9	TPM2	targetR_1108
chr9	TPM2	targetR_1109
chr9	PAX5	targetR_1110
chr9	FXN	targetR_1111
chr9	FXN	targetR_1112
chr9	PTAR1	targetR_1113
chr9	SEMA4D	targetR_1114
chr9	TRMO	targetR_1115
chr9	ALDOB	targetR_1116
chr9	ALDOB	targetR_1117
chr9	PTGR1	targetR_1118
chr9	PTGR1	targetR_1119
chr9	PTGR1	targetR_1120
chr9	PTGR1	targetR_1121
chr9	PTGR1	targetR_1122
chr9	PTGR1	targetR_1123
chr9	LOC101928748	targetR_1124
chr9	NEK6	targetR_1125
chr9	RPL35	targetR_1126
chr9	ARPC5L	targetR_1127
chr9	PPP6C	targetR_1128
chr9	PRDM12	targetR_1129
chr9	RALGDS	targetR_1130
chr9	BRD3	targetR_1131
chr9	CACNA1B,LOC100133077	targetR_1132
chrX	ARSD	targetR_1133
chrX	MID1	targetR_1134
chrX	PIGA	targetR_1135
chrX	SCML1	targetR_1136
chrX	PHKA2	targetR_1137
chrX	LOC729609	targetR_1138
chrX	SAT1	targetR_1139
chrX	GK	targetR_1140
chrX	BCOR	targetR_1141
chrX	BCOR	targetR_1142
chrX	BCOR	targetR_1143
chrX	BCOR	targetR_1144
chrX	BCOR	targetR_1145
chrX	BCOR	targetR_1146
chrX	BCOR	targetR_1147
chrX	PPP1R2C	targetR_1148
chrX	PPP1R2C	targetR_1149
chrX	ZNF674	targetR_1150
chrX	ZNF674	targetR_1151
chrX	RP2	targetR_1152
chrX	JADE3	targetR_1153
chrX	NDUFB11	targetR_1154
chrX	NDUFB11	targetR_1155
chrX	UXT	targetR_1156
chrX	ZNF81	targetR_1157
chrX	ZNF630	targetR_1158
chrX	FTSJ1	targetR_1159
chrX	EBP	targetR_1160
chrX	RBM3	targetR_1161
chrX	HDAC6	targetR_1162
chrX	PQBP1,TIMM17B	targetR_1163
chrX	PQBP1	targetR_1164
chrX	SLC35A2	targetR_1165
chrX	PIM2	targetR_1166
chrX	CCDC22	targetR_1167
chrX	FAM156A	targetR_1168
chrX	MAGED2	targetR_1169
chrX	RRAGB	targetR_1170
chrX	OPHN1	targetR_1171
chrX	EFNB1	targetR_1172
chrX	KIF4A	targetR_1173
chrX	FOXO4	targetR_1174
chrX	NONO	targetR_1175
chrX	TAF1	targetR_1176
chrX	HDAC8	targetR_1177
chrX	PHKA1	targetR_1178
chrX	XIST	targetR_1179
chrX	SLC16A2	targetR_1180
chrX	PBDC1	targetR_1181
chrX	MAGT1	targetR_1182
chrX	COX7B	targetR_1183
chrX	DIAPH2	targetR_1184
chrX	XKRX	targetR_1185
chrX	RPL36A,RPL36A-HNRNPH2	targetR_1186
chrX	TMSB15A	targetR_1187
chrX	ARMCX5-GPRASP2,LINC00630	targetR_1188
chrX	TCEAL1	targetR_1189
chrX	SLC25A53	targetR_1190
chrX	SLC25A53	targetR_1191
chrX	RNF128	targetR_1192
chrX	MORC4	targetR_1193
chrX	MID2	targetR_1194
chrX	ATG4A	targetR_1195
chrX	AMOT	targetR_1196
chrX	DANT1,DANT2	targetR_1197
chrX	DANT2	targetR_1198
chrX	DANT2	targetR_1199
chrX	DANT2	targetR_1200
chrX	WDR44	targetR_1201
chrX	UPF3B	targetR_1202
chrX	UPF3B	targetR_1203
chrX	NDUFA1	targetR_1204
chrX	NKAP	targetR_1205
chrX	RHOXF1-AS1	targetR_1206
chrX	ZBTB33	targetR_1207
chrX	ZBTB33	targetR_1208
chrX	CUL4B	targetR_1209
chrX	UTP14A	targetR_1210
chrX	UTP14A	targetR_1211
chrX	BCORL1	targetR_1212
chrX	RAB33A	targetR_1213
chrX	IGSF1	targetR_1214
chrX	FIRRE	targetR_1215
chrX	FIRRE	targetR_1216
chrX	MOSPD1	targetR_1217
chrX	MMGT1	targetR_1218
chrX	SLC9A6	targetR_1219
chrX	RBMX	targetR_1220
chrX	EOLA1	targetR_1221
chrX	SSR4	targetR_1222
chrX	RPL10	targetR_1223
chrX	GAB3	targetR_1224
chrX	CMC4,MTCP1	targetR_1225
chrX	CMC4,MTCP1	targetR_1226

## Sheet: Table S8
Table S8. The nucleosome organization targeted panel for Cohort 2
Chrom	Gene Name	Target Region Label	Panel Type
chr1	ATP1A1	TSS_1	TSS
chr1	ATP1A1	TSS_2	TSS
chr1	ATP1A1	TSS_3	TSS
chr1	ATP1A1	TSS_4	TSS
chr1	ATP1A1	TSS_5	TSS
chr1	ATP1A1	TSS_6	TSS
chr1	PDE4DIP	TSS_7	TSS
chr1	SELENBP1	TSS_8	TSS
chr1	SELENBP1	TSS_9	TSS
chr1	S100A6	TSS_10	TSS
chr1	S100A6	TSS_11	TSS
chr1	RPS27	TSS_12	TSS
chr1	RPS27	TSS_13	TSS
chr1	RPS27	TSS_14	TSS
chr1	RPS27	TSS_15	TSS
chr1	LMNA	TSS_16	TSS
chr1	CSRP1	TSS_17	TSS
chr1	CSRP1	TSS_18	TSS
chr1	CSRP1	TSS_19	TSS
chr1	CSRP1	TSS_20	TSS
chr1	CSRP1	TSS_21	TSS
chr1	CSRP1	TSS_22	TSS
chr1	MDM4	TSS_23	TSS
chr1	PIGR	TSS_24	TSS
chr1	PIGR	TSS_25	TSS
chr1	MDS2	TSS_26	TSS
chr1	STIL	TSS_27	TSS
chr1	CLCA1	TSS_28	TSS
chr1	CLCA1	TSS_29	TSS
chr1	RPL5	TSS_30	TSS
chr1	RPL5	TSS_31	TSS
chr1	RPL5	TSS_32	TSS
chr1	RPL5	TSS_33	TSS
chr1	RPL5	TSS_34	TSS
chr10	FGFR2	TSS_35	TSS
chr10	PRAP1	TSS_36	TSS
chr10	PRAP1	TSS_37	TSS
chr10	NCOA4	TSS_38	TSS
chr10	CCDC6	TSS_39	TSS
chr10	PRF1	TSS_40	TSS
chr10	PRF1	TSS_41	TSS
chr10	RPS24	TSS_42	TSS
chr10	RPS24	TSS_43	TSS
chr10	RPS24	TSS_44	TSS
chr10	RPS24	TSS_45	TSS
chr10	ACTA2	TSS_46	TSS
chr10	ACTA2	TSS_47	TSS
chr10	ACTA2	TSS_48	TSS
chr10	ACTA2	TSS_49	TSS
chr11	BIRC3	TSS_50	TSS
chr11	EIF4G2	TSS_51	TSS
chr11	EIF4G2	TSS_52	TSS
chr11	EIF4G2	TSS_53	TSS
chr11	EIF4G2	TSS_54	TSS
chr11	EIF4G2	TSS_55	TSS
chr11	EIF4G2	TSS_56	TSS
chr11	APOA4	TSS_57	TSS
chr11	APOA4	TSS_58	TSS
chr11	TAGLN	TSS_59	TSS
chr11	TAGLN	TSS_60	TSS
chr11	TAGLN	TSS_61	TSS
chr11	TAGLN	TSS_62	TSS
chr11	MYOD1	TSS_63	TSS
chr11	LMO2	TSS_64	TSS
chr11	LMO2	TSS_65	TSS
chr11	LMO2	TSS_66	TSS
chr11	FTH1	TSS_67	TSS
chr11	FTH1	TSS_68	TSS
chr11	CDHR5	TSS_69	TSS
chr11	CDHR5	TSS_70	TSS
chr11	FAU	TSS_71	TSS
chr11	FAU	TSS_72	TSS
chr11	MALAT1	TSS_73	TSS
chr11	CFL1	TSS_74	TSS
chr11	CFL1	TSS_75	TSS
chr11	RPS3	TSS_76	TSS
chr11	RPS3	TSS_77	TSS
chr11	RPS3	TSS_78	TSS
chr11	RPS3	TSS_79	TSS
chr11	RPLP2	TSS_80	TSS
chr11	RPLP2	TSS_81	TSS
chr11	EED	TSS_82	TSS
chr12	CHST11	TSS_83	TSS
chr12	UBC	TSS_84	TSS
chr12	UBC	TSS_85	TSS
chr12	ARID2	TSS_86	TSS
chr12	RPL41	TSS_87	TSS
chr12	RPL41	TSS_88	TSS
chr12	MYL6	TSS_89	TSS
chr12	MYL6	TSS_90	TSS
chr12	TSPAN8	TSS_91	TSS
chr12	TSPAN8	TSS_92	TSS
chr12	TSPAN8	TSS_93	TSS
chr12	TSPAN8	TSS_94	TSS
chr13	TPT1	TSS_95	TSS
chr13	TPT1	TSS_96	TSS
chr13	TPT1	TSS_97	TSS
chr13	TPT1	TSS_98	TSS
chr13	LCP1	TSS_99	TSS
chr13	OLFM4	TSS_100	TSS
chr13	OLFM4	TSS_101	TSS
chr14	CKB	TSS_102	TSS
chr14	CKB	TSS_103	TSS
chr14	AKT1	TSS_104	TSS
chr14	LGALS3	TSS_105	TSS
chr14	LGALS3	TSS_106	TSS
chr14	LGALS3	TSS_107	TSS
chr14	LGALS3	TSS_108	TSS
chr14	RAD51B	TSS_109	TSS
chr14	ACTN1	TSS_110	TSS
chr14	ACTN1	TSS_111	TSS
chr14	ACTN1	TSS_112	TSS
chr14	ACTN1	TSS_113	TSS
chr15	BUB1B	TSS_114	TSS
chr15	PHGR1	TSS_115	TSS
chr15	PHGR1	TSS_116	TSS
chr15	SERF2	TSS_117	TSS
chr15	SERF2	TSS_118	TSS
chr15	SERF2	TSS_119	TSS
chr15	SERF2	TSS_120	TSS
chr15	SERF2	TSS_121	TSS
chr15	SERF2	TSS_122	TSS
chr15	B2M	TSS_123	TSS
chr15	B2M	TSS_124	TSS
chr15	TPM1	TSS_125	TSS
chr15	TPM1	TSS_126	TSS
chr15	TPM1	TSS_127	TSS
chr15	TPM1	TSS_128	TSS
chr15	POLG	TSS_129	TSS
chr16	MYH11	TSS_130	TSS
chr16	MYH11	TSS_131	TSS
chr16	MYH11	TSS_132	TSS
chr16	MYH11	TSS_133	TSS
chr16	RPS15A	TSS_134	TSS
chr16	RPS15A	TSS_135	TSS
chr16	RPL13	TSS_136	TSS
chr16	RPL13	TSS_137	TSS
chr16	RPL13	TSS_138	TSS
chr16	RPL13	TSS_139	TSS
chr17	YWHAE	TSS_140	TSS
chr17	SLC13A2	TSS_141	TSS
chr17	SLC13A2	TSS_142	TSS
chr17	KRT19	TSS_143	TSS
chr17	KRT19	TSS_144	TSS
chr17	ETV4	TSS_145	TSS
chr17	PFN1	TSS_146	TSS
chr17	PFN1	TSS_147	TSS
chr17	HLF	TSS_148	TSS
chr17	RPL38	TSS_149	TSS
chr17	RPL38	TSS_150	TSS
chr17	ACTG1	TSS_151	TSS
chr17	ACTG1	TSS_152	TSS
chr17	RPL26	TSS_153	TSS
chr17	RPL26	TSS_154	TSS
chr19	SMARCA4	TSS_155	TSS
chr19	CNN1	TSS_156	TSS
chr19	CNN1	TSS_157	TSS
chr19	SMIM24	TSS_158	TSS
chr19	SMIM24	TSS_159	TSS
chr19	FXYD3	TSS_160	TSS
chr19	FXYD3	TSS_161	TSS
chr19	FXYD3	TSS_162	TSS
chr19	FXYD3	TSS_163	TSS
chr19	LGALS4	TSS_164	TSS
chr19	LGALS4	TSS_165	TSS
chr19	RPS16	TSS_166	TSS
chr19	RPS16	TSS_167	TSS
chr19	CEACAM5	TSS_168	TSS
chr19	CEACAM5	TSS_169	TSS
chr19	CIC	TSS_170	TSS
chr19	BCL3	TSS_171	TSS
chr19	BAX	TSS_172	TSS
chr19	FTL	TSS_173	TSS
chr19	FTL	TSS_174	TSS
chr19	RPL13A	TSS_175	TSS
chr19	RPL13A	TSS_176	TSS
chr19	RPL13A	TSS_177	TSS
chr19	RPL13A	TSS_178	TSS
chr19	RPS11	TSS_179	TSS
chr19	RPS11	TSS_180	TSS
chr19	FCGRT	TSS_181	TSS
chr19	FCGRT	TSS_182	TSS
chr19	FCGRT	TSS_183	TSS
chr19	FCGRT	TSS_184	TSS
chr19	ZNF331	TSS_185	TSS
chr19	RPL28	TSS_186	TSS
chr19	RPL28	TSS_187	TSS
chr19	RPS5	TSS_188	TSS
chr19	RPS5	TSS_189	TSS
chr2	AFF3	TSS_190	TSS
chr2	RPL31	TSS_191	TSS
chr2	RPL31	TSS_192	TSS
chr2	RPL31	TSS_193	TSS
chr2	RPL31	TSS_194	TSS
chr2	LCT	TSS_195	TSS
chr2	LCT	TSS_196	TSS
chr2	NFE2L2	TSS_197	TSS
chr2	CREB1	TSS_198	TSS
chr2	ATIC	TSS_199	TSS
chr2	RPL37A	TSS_200	TSS
chr2	RPL37A	TSS_201	TSS
chr2	DES	TSS_202	TSS
chr2	DES	TSS_203	TSS
chr2	ITM2C	TSS_204	TSS
chr2	ITM2C	TSS_205	TSS
chr2	ITM2C	TSS_206	TSS
chr2	ITM2C	TSS_207	TSS
chr2	ITM2C	TSS_208	TSS
chr2	ITM2C	TSS_209	TSS
chr2	DNMT3A	TSS_210	TSS
chr2	ASXL2	TSS_211	TSS
chr2	EPAS1	TSS_212	TSS
chr2	EPCAM	TSS_213	TSS
chr2	EPCAM	TSS_214	TSS
chr2	ACTG2	TSS_215	TSS
chr2	ACTG2	TSS_216	TSS
chr2	TMSB10	TSS_217	TSS
chr2	TMSB10	TSS_218	TSS
chr2	FABP1	TSS_219	TSS
chr2	FABP1	TSS_220	TSS
chr20	DSTN	TSS_221	TSS
chr20	DSTN	TSS_222	TSS
chr20	MYL9	TSS_223	TSS
chr20	MYL9	TSS_224	TSS
chr20	SS18L1	TSS_225	TSS
chr20	RPS21	TSS_226	TSS
chr20	RPS21	TSS_227	TSS
chr21	COL6A1	TSS_228	TSS
chr21	COL6A1	TSS_229	TSS
chr21	COL6A2	TSS_230	TSS
chr21	COL6A2	TSS_231	TSS
chr21	COL6A2	TSS_232	TSS
chr21	COL6A2	TSS_233	TSS
chr22	SMTN	TSS_234	TSS
chr22	SMTN	TSS_235	TSS
chr22	SMTN	TSS_236	TSS
chr22	SMTN	TSS_237	TSS
chr22	SMTN	TSS_238	TSS
chr22	SMTN	TSS_239	TSS
chr22	SLC5A1	TSS_240	TSS
chr22	SLC5A1	TSS_241	TSS
chr22	SLC5A1	TSS_242	TSS
chr22	SLC5A1	TSS_243	TSS
chr22	ATF4	TSS_244	TSS
chr22	ATF4	TSS_245	TSS
chr22	ATF4	TSS_246	TSS
chr22	ATF4	TSS_247	TSS
chr22	MRTFA	TSS_248	TSS
chr22	MRTFA	TSS_249	TSS
chr22	MRTFA	TSS_250	TSS
chr3	MYLK	TSS_251	TSS
chr3	MYLK	TSS_252	TSS
chr3	MYLK	TSS_253	TSS
chr3	MYLK	TSS_254	TSS
chr3	RBP2	TSS_255	TSS
chr3	RBP2	TSS_256	TSS
chr3	GMPS	TSS_257	TSS
chr3	MLF1	TSS_258	TSS
chr3	TP63	TSS_259	TSS
chr3	PBRM1	TSS_260	TSS
chr3	PBRM1	TSS_261	TSS
chr3	FHIT	TSS_262	TSS
chr4	RPS3A	TSS_263	TSS
chr4	RPS3A	TSS_264	TSS
chr4	RPS3A	TSS_265	TSS
chr4	RPS3A	TSS_266	TSS
chr4	JCHAIN	TSS_267	TSS
chr4	JCHAIN	TSS_268	TSS
chr5	RPS23	TSS_269	TSS
chr5	RPS23	TSS_270	TSS
chr6	RSPO3	TSS_271	TSS
chr6	RSPO3	TSS_272	TSS
chr6	VNN1	TSS_273	TSS
chr6	VNN1	TSS_274	TSS
chr6	SGK1	TSS_275	TSS
chr6	RPS18	TSS_276	TSS
chr6	RPS18	TSS_277	TSS
chr6	RPS10	TSS_278	TSS
chr6	RPS10	TSS_279	TSS
chr6	MEP1A	TSS_280	TSS
chr6	MEP1A	TSS_281	TSS
chr6	EEF1A1	TSS_282	TSS
chr6	EEF1A1	TSS_283	TSS
chr7	CLDN15	TSS_284	TSS
chr7	CLDN15	TSS_285	TSS
chr7	CLDN15	TSS_286	TSS
chr7	CLDN15	TSS_287	TSS
chr7	SLC26A3	TSS_288	TSS
chr7	SLC26A3	TSS_289	TSS
chr7	CALD1	TSS_290	TSS
chr7	CALD1	TSS_291	TSS
chr7	CALD1	TSS_292	TSS
chr7	CALD1	TSS_293	TSS
chr7	CALD1	TSS_294	TSS
chr7	CALD1	TSS_295	TSS
chr7	ETV1	TSS_296	TSS
chr7	PPIA	TSS_297	TSS
chr7	PPIA	TSS_298	TSS
chr7	ACTB	TSS_299	TSS
chr7	ACTB	TSS_300	TSS
chr7	GRM3	TSS_301	TSS
chr7	SRI	TSS_302	TSS
chr7	SRI	TSS_303	TSS
chr7	SRI	TSS_304	TSS
chr7	SRI	TSS_305	TSS
chr7	CDK6	TSS_306	TSS
chr7	CDK6	TSS_307	TSS
chr7	CYP3A4	TSS_308	TSS
chr7	CYP3A4	TSS_309	TSS
chr8	KAT6A	TSS_310	TSS
chr8	RPS20	TSS_311	TSS
chr8	RPS20	TSS_312	TSS
chr8	RPS20	TSS_313	TSS
chr8	RPS20	TSS_314	TSS
chr8	DEFA6	TSS_315	TSS
chr8	DEFA6	TSS_316	TSS
chr8	DEFA5	TSS_317	TSS
chr8	DEFA5	TSS_318	TSS
chr8	CA2	TSS_319	TSS
chr8	CA2	TSS_320	TSS
chr8	CA2	TSS_321	TSS
chr8	CA2	TSS_322	TSS
chr8	RPL30	TSS_323	TSS
chr8	RPL30	TSS_324	TSS
chr9	ALDOB	TSS_325	TSS
chr9	ALDOB	TSS_326	TSS
chr9	PTPRD	TSS_327	TSS
chr9	PTGR1	TSS_328	TSS
chr9	PTGR1	TSS_329	TSS
chr9	PTGR1	TSS_330	TSS
chr9	PTGR1	TSS_331	TSS
chr9	PTGR1	TSS_332	TSS
chr9	PTGR1	TSS_333	TSS
chr9	TNC	TSS_334	TSS
chr9	RPL35	TSS_335	TSS
chr9	RPL35	TSS_336	TSS
chr9	PPP6C	TSS_337	TSS
chr9	RALGDS	TSS_338	TSS
chr9	NFIB	TSS_339	TSS
chr9	RPS6	TSS_340	TSS
chr9	RPS6	TSS_341	TSS
chr9	TPM2	TSS_342	TSS
chr9	TPM2	TSS_343	TSS
chr9	TPM2	TSS_344	TSS
chr9	TPM2	TSS_345	TSS
chr1	RBM15	PAS_1	PAS
chr1	ATP1A1	PAS_2	PAS
chr1	ATP1A1	PAS_3	PAS
chr1	SDHB	PAS_4	PAS
chr1	PIGR	PAS_5	PAS
chr1	PIGR	PAS_6	PAS
chr1	DIEXF	PAS_7	PAS
chr1	DIEXF	PAS_8	PAS
chr1	INTS7	PAS_9	PAS
chr1	INTS7	PAS_10	PAS
chr1	CLCA1	PAS_11	PAS
chr1	CLCA1	PAS_12	PAS
chr10	PPRC1	PAS_13	PAS
chr10	PPRC1	PAS_14	PAS
chr10	BCCIP	PAS_15	PAS
chr10	BCCIP	PAS_16	PAS
chr10	PRAP1	PAS_17	PAS
chr10	PRAP1	PAS_18	PAS
chr11	PEX16	PAS_19	PAS
chr11	PEX16	PAS_20	PAS
chr11	SYT7	PAS_21	PAS
chr11	SYT7	PAS_22	PAS
chr11	CDHR5	PAS_23	PAS
chr11	CDHR5	PAS_24	PAS
chr11	CHORDC1	PAS_25	PAS
chr11	CHORDC1	PAS_26	PAS
chr12	ETV6	PAS_27	PAS
chr12	KRAS	PAS_28	PAS
chr12	KRAS	PAS_29	PAS
chr12	TEAD4	PAS_30	PAS
chr12	TEAD4	PAS_31	PAS
chr12	ERBB3	PAS_32	PAS
chr12	PAN2	PAS_33	PAS
chr12	PAN2	PAS_34	PAS
chr12	TSPAN8	PAS_35	PAS
chr12	TSPAN8	PAS_36	PAS
chr12	NR2C1	PAS_37	PAS
chr12	NR2C1	PAS_38	PAS
chr13	SKA3	PAS_39	PAS
chr13	SKA3	PAS_40	PAS
chr14	CDCA4	PAS_41	PAS
chr14	CDCA4	PAS_42	PAS
chr14	ACTN1	PAS_43	PAS
chr14	ACTN1	PAS_44	PAS
chr15	B2M	PAS_45	PAS
chr15	B2M	PAS_46	PAS
chr15	TPM1	PAS_47	PAS
chr15	TPM1	PAS_48	PAS
chr15	PML	PAS_49	PAS
chr15	PML	PAS_50	PAS
chr15	FANCI	PAS_51	PAS
chr15	FANCI	PAS_52	PAS
chr15	CHD2	PAS_53	PAS
chr16	MYH11	PAS_54	PAS
chr16	MYH11	PAS_55	PAS
chr16	NDE1	PAS_56	PAS
chr16	NDE1	PAS_57	PAS
chr16	PAQR4	PAS_58	PAS
chr16	PAQR4	PAS_59	PAS
chr19	CNN1	PAS_60	PAS
chr19	CNN1	PAS_61	PAS
chr19	TPM4	PAS_62	PAS
chr19	MFSD12	PAS_63	PAS
chr19	MFSD12	PAS_64	PAS
chr19	RPS16	PAS_65	PAS
chr19	RPS16	PAS_66	PAS
chr19	BCAM	PAS_67	PAS
chr19	BCAM	PAS_68	PAS
chr19	RPL13A	PAS_69	PAS
chr19	RPL13A	PAS_70	PAS
chr19	KLK10	PAS_71	PAS
chr19	KLK10	PAS_72	PAS
chr19	RPL28	PAS_73	PAS
chr19	RPL28	PAS_74	PAS
chr2	POLR1B	PAS_75	PAS
chr2	POLR1B	PAS_76	PAS
chr2	COL3A1	PAS_77	PAS
chr2	TTLL4	PAS_78	PAS
chr2	TTLL4	PAS_79	PAS
chr2	DES	PAS_80	PAS
chr2	DES	PAS_81	PAS
chr2	HJURP	PAS_82	PAS
chr2	HJURP	PAS_83	PAS
chr2	ACTG2	PAS_84	PAS
chr2	ACTG2	PAS_85	PAS
chr2	NCAPH	PAS_86	PAS
chr2	NCAPH	PAS_87	PAS
chr20	TRIB3	PAS_88	PAS
chr20	TRIB3	PAS_89	PAS
chr20	PRIC285	PAS_90	PAS
chr20	PRIC285	PAS_91	PAS
chr21	TRPM2	PAS_92	PAS
chr21	TRPM2	PAS_93	PAS
chr21	COL6A2	PAS_94	PAS
chr21	COL6A2	PAS_95	PAS
chr22	TRMT2A	PAS_96	PAS
chr22	TRMT2A	PAS_97	PAS
chr22	ZDHHC8	PAS_98	PAS
chr22	ZDHHC8	PAS_99	PAS
chr22	SMARCB1	PAS_100	PAS
chr22	HPS4	PAS_101	PAS
chr22	HPS4	PAS_102	PAS
chr22	HDAC10	PAS_103	PAS
chr22	HDAC10	PAS_104	PAS
chr3	MYLK	PAS_105	PAS
chr3	MYLK	PAS_106	PAS
chr3	TFRC	PAS_107	PAS
chr6	NFYA	PAS_108	PAS
chr6	NFYA	PAS_109	PAS
chr7	PHF14	PAS_110	PAS
chr7	PHF14	PAS_111	PAS
chr7	EEPD1	PAS_112	PAS
chr7	EEPD1	PAS_113	PAS
chr7	SRI	PAS_114	PAS
chr7	SRI	PAS_115	PAS
chr8	NUDCD1	PAS_116	PAS
chr8	NUDCD1	PAS_117	PAS
chr8	CHD7	PAS_118	PAS
chr8	CHD7	PAS_119	PAS
chr9	BRD3	PAS_120	PAS
chr9	FXN	PAS_121	PAS
chr9	FXN	PAS_122	PAS

## Sheet: Table S9
Table S9. The whole targeted panel for Cohort 3
Chrom	Gene Name	Target Region Label
chr1	GABRD	targetR_1
chr1	GABRD	targetR_2
chr1	RPL22	targetR_3
chr1	CAMTA1	targetR_4
chr1	CAMTA1	targetR_5
chr1	H6PD	targetR_6
chr1	UBE4B	targetR_7
chr1	SDHB	targetR_8
chr1	SDHB	targetR_9
chr1	PAX7	targetR_10
chr1	MDS2	targetR_11
chr1	RPS6KA1	targetR_12
chr1	ARID1A	targetR_13
chr1	LCK	targetR_14
chr1	MUTYH,TOE1	targetR_15
chr1	MKNK1-AS1	targetR_16
chr1	STIL	targetR_17
chr1	ELAVL4	targetR_18
chr1	CDKN2C	targetR_19
chr1	EPS15	targetR_20
chr1	ZYG11A	targetR_21
chr1	NFIA	targetR_22
chr1	LOC646626	targetR_23
chr1	RPL5	targetR_24
chr1	SLC6A17	targetR_25
chr1	SLC6A17	targetR_26
chr1	RBM15	targetR_27
chr1	NRAS	targetR_28
chr1	ATP1A1	targetR_29
chr1	ATP1A1	targetR_30
chr1	TENT5C	targetR_31
chr1	TBX15	targetR_32
chr1	TBX15	targetR_33
chr1	EMBP1	targetR_34
chr1	LOC100996724,NBPF19,NBPF20,NBPF9,PDE4DIP	targetR_35
chr1	TNFAIP8L2,TNFAIP8L2-SCNM1	targetR_36
chr1	TPM3	targetR_37
chr1	TPM3	targetR_38
chr1	TRIM46	targetR_39
chr1	LMNA	targetR_40
chr1	LMNA	targetR_41
chr1	SH2D2A	targetR_42
chr1	SDHC	targetR_43
chr1	PBX1	targetR_44
chr1	PBX1	targetR_45
chr1	PRRX1	targetR_46
chr1	PRRX1	targetR_47
chr1	BRINP2	targetR_48
chr1	SNRPE	targetR_49
chr1	MDM4	targetR_50
chr1	SLC45A3	targetR_51
chr1	RASSF5	targetR_52
chr1	LPGAT1	targetR_53
chr1	PROX1-AS1	targetR_54
chr1	LINC02474	targetR_55
chr1	CAPN8	targetR_56
chr1	ITPKB	targetR_57
chr1	MIR4666A	targetR_58
chr1	SLC35F3	targetR_59
chr1	RYR2	targetR_60
chr1	FH	targetR_61
chr1	FH	targetR_62
chr1	LYPD8	targetR_63
chr1	LYPD8	targetR_64
chr1	LYPD8	targetR_65
chr10	DIP2C	targetR_66
chr10	LARP4B	targetR_67
chr10	ADARB2	targetR_68
chr10	AKR1C4	targetR_69
chr10	ITGA8	targetR_70
chr10	GPR158,GPR158-AS1	targetR_71
chr10	GPR158,GPR158-AS1	targetR_72
chr10	GAD2	targetR_73
chr10	ABI1	targetR_74
chr10	MAP3K8	targetR_75
chr10	LOC105378269,LOC283028	targetR_76
chr10	RET	targetR_77
chr10	NCOA4,TIMM23B,TIMM23B-AGAP6	targetR_78
chr10	NCOA4,TIMM23B,TIMM23B-AGAP6	targetR_79
chr10	A1CF	targetR_80
chr10	CCDC6	targetR_81
chr10	CCDC6	targetR_82
chr10	TACR2	targetR_83
chr10	TACR2	targetR_84
chr10	TACR2	targetR_85
chr10	NPFFR1	targetR_86
chr10	PRF1	targetR_87
chr10	BMPR1A	targetR_88
chr10	BMPR1A	targetR_89
chr10	CPEB3	targetR_90
chr10	CPEB3	targetR_91
chr10	CPEB3,MARCHF5	targetR_92
chr10	MYOF	targetR_93
chr10	CYP2C8	targetR_94
chr10	TLX1,TLX1NB	targetR_95
chr10	NFKB2	targetR_96
chr10	NT5C2	targetR_97
chr10	INA	targetR_98
chr10	SORCS1	targetR_99
chr10	TCF7L2	targetR_100
chr10	TCF7L2	targetR_101
chr10	GPR26	targetR_102
chr10	DOCK1	targetR_103
chr10	FOXI2	targetR_104
chr10	TCERG1L	targetR_105
chr10	TCERG1L	targetR_106
chr11	IFITM1	targetR_107
chr11	PTDSS2	targetR_108
chr11	SCT	targetR_109
chr11	SCT	targetR_110
chr11	SCT	targetR_111
chr11	MUC2	targetR_112
chr11	RIC3	targetR_113
chr11	CALCA	targetR_114
chr11	USH1C	targetR_115
chr11	MYOD1	targetR_116
chr11	MYOD1	targetR_117
chr11	WT1	targetR_118
chr11	LMO2	targetR_119
chr11	LMO2	targetR_120
chr11	ALKBH3-AS1	targetR_121
chr11	ALX4	targetR_122
chr11	ALX4	targetR_123
chr11	ACP2,DDB2	targetR_124
chr11	PTPRJ	targetR_125
chr11	CLP1	targetR_126
chr11	CLP1	targetR_127
chr11	MALAT1	targetR_128
chr11	PC	targetR_129
chr11	PPFIA1	targetR_130
chr11	CTTN	targetR_131
chr11	PHOX2A	targetR_132
chr11	PICALM	targetR_133
chr11	EED	targetR_134
chr11	GPR83	targetR_135
chr11	BIRC3	targetR_136
chr11	BIRC3	targetR_137
chr11	DDX10	targetR_138
chr11	SDHD,TIMM8B	targetR_139
chr11	ZBTB16	targetR_140
chr11	NXPE1	targetR_141
chr11	NXPE1	targetR_142
chr11	PAFAH1B2	targetR_143
chr11	DDX6	targetR_144
chr11	ARHGEF12	targetR_145
chr11	ARHGEF12	targetR_146
chr11	KCNJ5	targetR_147
chr11	KCNJ5	targetR_148
chr11	OPCML	targetR_149
chr12	ERC1	targetR_150
chr12	CCND2,CCND2-AS1	targetR_151
chr12	KCNA1	targetR_152
chr12	KCNA1	targetR_153
chr12	ANO2	targetR_154
chr12	CHD4	targetR_155
chr12	CHD4	targetR_156
chr12	ZNF384	targetR_157
chr12	ZNF384	targetR_158
chr12	ETV6	targetR_159
chr12	ETV6	targetR_160
chr12	ETV6	targetR_161
chr12	KRAS	targetR_162
chr12	KRAS	targetR_163
chr12	ITPR2	targetR_164
chr12	TSPAN11	targetR_165
chr12	TSPAN11	targetR_166
chr12	SYT10	targetR_167
chr12	ARID2	targetR_168
chr12	ARID2	targetR_169
chr12	MCRS1	targetR_170
chr12	AQP5,LOC101927318	targetR_171
chr12	AQP5,LOC101927318	targetR_172
chr12	AQP5	targetR_173
chr12	KRT75	targetR_174
chr12	KRT75	targetR_175
chr12	HOXC13,HOXC13-AS	targetR_176
chr12	HOXC13,HOXC13-AS	targetR_177
chr12	HOTAIR	targetR_178
chr12	ERBB3	targetR_179
chr12	ERBB3	targetR_180
chr12	STAT6	targetR_181
chr12	LRIG3	targetR_182
chr12	LRIG3	targetR_183
chr12	LRIG3	targetR_184
chr12	TAFA2	targetR_185
chr12	LOC100507065	targetR_186
chr12	MDM1	targetR_187
chr12	MDM1	targetR_188
chr12	MDM2	targetR_189
chr12	PTPRR	targetR_190
chr12	TRHDE-AS1	targetR_191
chr12	TRHDE-AS1	targetR_192
chr12	KCNC2	targetR_193
chr12	SLC6A15	targetR_194
chr12	USP44	targetR_195
chr12	USP44	targetR_196
chr12	ASCL1	targetR_197
chr12	NT5DC3	targetR_198
chr12	NT5DC3	targetR_199
chr12	NT5DC3	targetR_200
chr12	NT5DC3	targetR_201
chr12	ASCL4	targetR_202
chr12	LOC728739	targetR_203
chr12	CUX2	targetR_204
chr12	CUX2	targetR_205
chr12	SH2B3	targetR_206
chr12	ALDH2	targetR_207
chr12	LHX5	targetR_208
chr12	NOS1	targetR_209
chr12	PXN	targetR_210
chr12	HNF1A	targetR_211
chr12	SETD1B	targetR_212
chr12	TMEM132C	targetR_213
chr12	LINC02418	targetR_214
chr12	FZD10-AS1	targetR_215
chr12	FZD10-AS1	targetR_216
chr12	FZD10-AS1	targetR_217
chr12	FZD10-AS1	targetR_218
chr12	POLE,PXMP2	targetR_219
chr13	SGCG	targetR_220
chr13	SGCG	targetR_221
chr13	SGCG	targetR_222
chr13	PABPC3	targetR_223
chr13	AMER2	targetR_224
chr13	ATP8A2	targetR_225
chr13	SHISA2	targetR_226
chr13	SHISA2	targetR_227
chr13	GPR12	targetR_228
chr13	GSX1	targetR_229
chr13	PLUT	targetR_230
chr13	PDX1	targetR_231
chr13	PDX1	targetR_232
chr13	PDX1	targetR_233
chr13	PDX1	targetR_234
chr13	PDX1	targetR_235
chr13	PDX1	targetR_236
chr13	PDX1	targetR_237
chr13	CDX2	targetR_238
chr13	CDX2	targetR_239
chr13	CDX2	targetR_240
chr13	CDX2	targetR_241
chr13	FLT1	targetR_242
chr13	STARD13	targetR_243
chr13	STARD13	targetR_244
chr13	STARD13	targetR_245
chr13	STARD13	targetR_246
chr13	STARD13	targetR_247
chr13	STARD13	targetR_248
chr13	STARD13	targetR_249
chr13	STARD13	targetR_250
chr13	NBEA	targetR_251
chr13	NBEA	targetR_252
chr13	CCNA1	targetR_253
chr13	CCNA1	targetR_254
chr13	SERTM1	targetR_255
chr13	LHFPL6	targetR_256
chr13	LHFPL6	targetR_257
chr13	LINC00330	targetR_258
chr13	GPALPP1	targetR_259
chr13	MLNR	targetR_260
chr13	CNMD	targetR_261
chr13	MIR5007	targetR_262
chr13	PCDH17	targetR_263
chr13	ATXN8OS,KLHL1	targetR_264
chr13	KLF12	targetR_265
chr13	EDNRB	targetR_266
chr13	EDNRB	targetR_267
chr13	LOC780529,OBI1-AS1	targetR_268
chr13	LOC780529,OBI1-AS1	targetR_269
chr13	SLITRK1	targetR_270
chr13	SOX21	targetR_271
chr13	SOX21	targetR_272
chr13	NALCN	targetR_273
chr13	NALCN	targetR_274
chr13	NALCN	targetR_275
chr13	LINC00460	targetR_276
chr13	FAM155A	targetR_277
chr13	FAM155A	targetR_278
chr13	COL4A1	targetR_279
chr13	COL4A2	targetR_280
chr13	COL4A2	targetR_281
chr13	COL4A2	targetR_282
chr13	SOX1-OT	targetR_283
chr13	LOC101928841	targetR_284
chr13	LOC101928841	targetR_285
chr13	LOC101928841	targetR_286
chr13	TFDP1	targetR_287
chr14	CCNB1IP1	targetR_288
chr14	CCNB1IP1	targetR_289
chr14	RNASE1	targetR_290
chr14	NFATC4	targetR_291
chr14	FOXG1-AS1	targetR_292
chr14	NPAS3	targetR_293
chr14	KTN1	targetR_294
chr14	KTN1	targetR_295
chr14	KTN1	targetR_296
chr14	SALRNA1	targetR_297
chr14	RAD51B	targetR_298
chr14	RAD51B	targetR_299
chr14	LINC01269	targetR_300
chr14	GOLGA5	targetR_301
chr14	PRIMA1	targetR_302
chr14	PRIMA1	targetR_303
chr14	PRIMA1	targetR_304
chr14	PRIMA1	targetR_305
chr14	PRIMA1	targetR_306
chr14	SERPINA4	targetR_307
chr14	SERPINA4	targetR_308
chr14	EVL	targetR_309
chr14	AKT1	targetR_310
chr14	AKT1	targetR_311
chr14	AKT1	targetR_312
chr15	GABRB3	targetR_313
chr15	LOC105370792	targetR_314
chr15	CAPN3	targetR_315
chr15	CKMT1A	targetR_316
chr15	CKMT1A	targetR_317
chr15	B2M,MIR10393	targetR_318
chr15	GATM	targetR_319
chr15	SLC30A4	targetR_320
chr15	LINC01491	targetR_321
chr15	USP8	targetR_322
chr15	MYO5A	targetR_323
chr15	SMAD3	targetR_324
chr15	SKOR1	targetR_325
chr15	PML	targetR_326
chr15	RASGRF1	targetR_327
chr15	RASGRF1	targetR_328
chr15	RASGRF1	targetR_329
chr15	ANKRD34C,ANKRD34C-AS1	targetR_330
chr15	ANKRD34C,ANKRD34C-AS1	targetR_331
chr15	ABHD17C	targetR_332
chr15	ABHD17C	targetR_333
chr15	BNC1	targetR_334
chr15	BNC1	targetR_335
chr15	NTRK3	targetR_336
chr15	NTRK3,NTRK3-AS1	targetR_337
chr15	MIR9-3HG	targetR_338
chr15	MIR9-3HG	targetR_339
chr15	IDH2	targetR_340
chr15	FURIN	targetR_341
chr15	CHD2	targetR_342
chr15	CHD2	targetR_343
chr15	NR2F2	targetR_344
chr16	AXIN1	targetR_345
chr16	AXIN1	targetR_346
chr16	MEIOB	targetR_347
chr16	TSC2	targetR_348
chr16	CLDN9	targetR_349
chr16	GRIN2A	targetR_350
chr16	GRIN2A	targetR_351
chr16	SOCS1	targetR_352
chr16	RMI2	targetR_353
chr16	MYH11,NDE1	targetR_354
chr16	MYH11,NDE1	targetR_355
chr16	MYH11	targetR_356
chr16	CACNG3	targetR_357
chr16	HS3ST4	targetR_358
chr16	GSG1L	targetR_359
chr16	GSG1L	targetR_360
chr16	C16orf54	targetR_361
chr16	FUS	targetR_362
chr16	FUS	targetR_363
chr16	SALL1	targetR_364
chr16	IRX6	targetR_365
chr16	DKFZP434H168,GNAO1	targetR_366
chr16	CDH11	targetR_367
chr16	CA7	targetR_368
chr16	CA7	targetR_369
chr16	CTCF,LOC107984813	targetR_370
chr16	LINC02136	targetR_371
chr16	MIR12128	targetR_372
chr16	GSE1	targetR_373
chr16	FENDRR	targetR_374
chr16	FOXF1	targetR_375
chr17	YWHAE	targetR_376
chr17	ZNF232	targetR_377
chr17	USP6,ZNF232	targetR_378
chr17	USP6	targetR_379
chr17	FBXO39	targetR_380
chr17	PIK3R5	targetR_381
chr17	GAS7	targetR_382
chr17	GAS7	targetR_383
chr17	MAP2K4	targetR_384
chr17	NCOR1	targetR_385
chr17	NCOR1	targetR_386
chr17	ZNF624	targetR_387
chr17	FLCN	targetR_388
chr17	FLCN	targetR_389
chr17	TBC1D28	targetR_390
chr17	SPECC1	targetR_391
chr17	SPECC1	targetR_392
chr17	KCNJ12	targetR_393
chr17	SUZ12	targetR_394
chr17	MYO1D	targetR_395
chr17	MYO1D	targetR_396
chr17	MYO1D	targetR_397
chr17	MYO1D	targetR_398
chr17	TMEM132E	targetR_399
chr17	STAC2	targetR_400
chr17	CCR7	targetR_401
chr17	SMARCE1	targetR_402
chr17	STAT5B	targetR_403
chr17	STAT5B	targetR_404
chr17	DHX8,ETV4	targetR_405
chr17	NAGS,PYY	targetR_406
chr17	NAGS	targetR_407
chr17	MEIOC	targetR_408
chr17	GIP	targetR_409
chr17	GIP	targetR_410
chr17	WFIKKN2	targetR_411
chr17	CA10	targetR_412
chr17	HLF	targetR_413
chr17	MSI2	targetR_414
chr17	RNF43	targetR_415
chr17	RNF43	targetR_416
chr17	VMP1	targetR_417
chr17	CA4	targetR_418
chr17	CA4	targetR_419
chr17	CA4	targetR_420
chr17	CA4	targetR_421
chr17	USH1G	targetR_422
chr17	OTOP2	targetR_423
chr17	GALR2	targetR_424
chr17	SEPTIN9-DT	targetR_425
chr17	SEPTIN9-DT	targetR_426
chr17	SEPTIN9-DT	targetR_427
chr17	SEPTIN9-DT	targetR_428
chr17	SEPTIN9-DT	targetR_429
chr17	SEPTIN9,SEPTIN9-DT	targetR_430
chr17	SEPTIN9,SEPTIN9-DT	targetR_431
chr17	SEPTIN9	targetR_432
chr17	SEPTIN9	targetR_433
chr17	CANT1	targetR_434
chr17	CANT1	targetR_435
chr17	CANT1	targetR_436
chr17	TBC1D16	targetR_437
chr17	TBC1D16	targetR_438
chr17	OGFOD3	targetR_439
chr17	TBCD	targetR_440
chr17	TBCD	targetR_441
chr18	ZNF521	targetR_442
chr18	SS18	targetR_443
chr18	CCDC178	targetR_444
chr18	CELF4	targetR_445
chr18	CELF4	targetR_446
chr18	SETBP1	targetR_447
chr18	SETBP1	targetR_448
chr18	SETBP1	targetR_449
chr18	DCC	targetR_450
chr18	ATP8B1	targetR_451
chr18	ATP8B1	targetR_452
chr18	ATP8B1	targetR_453
chr18	RAX	targetR_454
chr18	ZCCHC2	targetR_455
chr18	KDSR	targetR_456
chr18	DOK6	targetR_457
chr18	GALR1	targetR_458
chr19	APC2	targetR_459
chr19	DIRAS1	targetR_460
chr19	DAPK3,MIR1268A	targetR_461
chr19	SIRT6	targetR_462
chr19	SH3GL1	targetR_463
chr19	VAV1	targetR_464
chr19	CD209	targetR_465
chr19	KEAP1	targetR_466
chr19	DNM2	targetR_467
chr19	SMARCA4	targetR_468
chr19	SMARCA4	targetR_469
chr19	ZNF788P	targetR_470
chr19	LYL1	targetR_471
chr19	PRKACA	targetR_472
chr19	PRKACA	targetR_473
chr19	DNAJB1	targetR_474
chr19	EPHX3	targetR_475
chr19	TPM4	targetR_476
chr19	TPM4	targetR_477
chr19	ZNF429	targetR_478
chr19	URI1	targetR_479
chr19	LSM14A	targetR_480
chr19	ZNF565	targetR_481
chr19	LINC00665	targetR_482
chr19	ZNF568	targetR_483
chr19	ZNF781	targetR_484
chr19	RYR1	targetR_485
chr19	AKT2	targetR_486
chr19	AKT2	targetR_487
chr19	SPTBN4	targetR_488
chr19	SPTBN4	targetR_489
chr19	LTBP4	targetR_490
chr19	LTBP4	targetR_491
chr19	CIC	targetR_492
chr19	CEACAM1,LIPE-AS1	targetR_493
chr19	ETHE1	targetR_494
chr19	ETHE1	targetR_495
chr19	ETHE1	targetR_496
chr19	ETHE1	targetR_497
chr19	ETHE1	targetR_498
chr19	BCL3	targetR_499
chr19	PNMA8A	targetR_500
chr19	PNMA8A	targetR_501
chr19	CYTH2	targetR_502
chr19	BAX	targetR_503
chr19	PRRG2	targetR_504
chr19	KLK2	targetR_505
chr19	KLK6	targetR_506
chr19	KLK6	targetR_507
chr19	KLK6	targetR_508
chr19	KLK8	targetR_509
chr19	KLK8	targetR_510
chr19	KLK9	targetR_511
chr19	IGLON5	targetR_512
chr19	PPP2R1A	targetR_513
chr19	ZNF578	targetR_514
chr19	ERVV-2	targetR_515
chr19	ZNF331	targetR_516
chr19	ZNF331	targetR_517
chr19	CACNG8	targetR_518
chr19	CNOT3,LENG1	targetR_519
chr19	CDC42EP5	targetR_520
chr19	CDC42EP5	targetR_521
chr19	ZNF667-AS1	targetR_522
chr19	ZIK1	targetR_523
chr19	ZNF671	targetR_524
chr19	ZNF814	targetR_525
chr19	ZNF135	targetR_526
chr19	ZSCAN18	targetR_527
chr19	ZNF132	targetR_528
chr2	SNTG2,SNTG2-AS1	targetR_529
chr2	SOX11	targetR_530
chr2	LOC100506274	targetR_531
chr2	GACAT3	targetR_532
chr2	ASXL2	targetR_533
chr2	ASXL2	targetR_534
chr2	KCNK3	targetR_535
chr2	SPDYA	targetR_536
chr2	ALK	targetR_537
chr2	SLC8A1	targetR_538
chr2	EML4	targetR_539
chr2	LINC01833	targetR_540
chr2	SIX3	targetR_541
chr2	EPAS1	targetR_542
chr2	EPAS1	targetR_543
chr2	FBXO11	targetR_544
chr2	EFEMP1	targetR_545
chr2	LINC01122	targetR_546
chr2	OTX1	targetR_547
chr2	ARHGAP25	targetR_548
chr2	ANTXR1	targetR_549
chr2	FIGLA	targetR_550
chr2	DYSF	targetR_551
chr2	EVA1A	targetR_552
chr2	EVA1A,LOC101927884	targetR_553
chr2	EVA1A,LOC101927884	targetR_554
chr2	CD8A	targetR_555
chr2	CD8A	targetR_556
chr2	GGT8P	targetR_557
chr2	GGT8P	targetR_558
chr2	MAL	targetR_559
chr2	TMEM127	targetR_560
chr2	CIAO1,TMEM127	targetR_561
chr2	CNGA3	targetR_562
chr2	CNGA3	targetR_563
chr2	CNGA3	targetR_564
chr2	CNGA3	targetR_565
chr2	AFF3	targetR_566
chr2	LONRF2	targetR_567
chr2	PANTR1	targetR_568
chr2	RGPD3	targetR_569
chr2	RGPD3	targetR_570
chr2	RGPD3	targetR_571
chr2	RANBP2	targetR_572
chr2	EDAR	targetR_573
chr2	PSD4	targetR_574
chr2	PAX8	targetR_575
chr2	PAX8	targetR_576
chr2	LINC01101	targetR_577
chr2	LINC01101	targetR_578
chr2	LINC01101	targetR_579
chr2	ARHGEF4	targetR_580
chr2	ARHGEF4	targetR_581
chr2	CXCR4	targetR_582
chr2	LRP1B	targetR_583
chr2	RBMS1	targetR_584
chr2	TBR1	targetR_585
chr2	KCNH7	targetR_586
chr2	H3P6	targetR_587
chr2	CHN1	targetR_588
chr2	EVX2	targetR_589
chr2	HOXD12	targetR_590
chr2	MIR10B	targetR_591
chr2	HOXD3	targetR_592
chr2	NEUROD1	targetR_593
chr2	COL3A1	targetR_594
chr2	MYO1B	targetR_595
chr2	SLC39A10	targetR_596
chr2	SLC39A10	targetR_597
chr2	SLC39A10	targetR_598
chr2	UNC80	targetR_599
chr2	ATIC	targetR_600
chr2	DES	targetR_601
chr2	ACSL3	targetR_602
chr2	CUL3	targetR_603
chr2	CUL3	targetR_604
chr2	CUL3	targetR_605
chr2	ALPI	targetR_606
chr2	AGAP1	targetR_607
chr2	GBX2	targetR_608
chr2	GBX2	targetR_609
chr2	GBX2	targetR_610
chr2	ACKR3	targetR_611
chr2	ACKR3	targetR_612
chr2	HDAC4	targetR_613
chr2	ANKMY1	targetR_614
chr2	GAL3ST2	targetR_615
chr20	C20orf202	targetR_616
chr20	SIRPA	targetR_617
chr20	XRN2	targetR_618
chr20	NKX2-4	targetR_619
chr20	THBD	targetR_620
chr20	CST4	targetR_621
chr20	CST1	targetR_622
chr20	CST2	targetR_623
chr20	VSX1	targetR_624
chr20	VSX1	targetR_625
chr20	ASXL1	targetR_626
chr20	MAP1LC3A	targetR_627
chr20	DLGAP4	targetR_628
chr20	SRC	targetR_629
chr20	ARHGAP40	targetR_630
chr20	SLC32A1	targetR_631
chr20	DHX35	targetR_632
chr20	DHX35	targetR_633
chr20	DHX35	targetR_634
chr20	DHX35	targetR_635
chr20	MAFB	targetR_636
chr20	EMILIN3	targetR_637
chr20	PTPRT	targetR_638
chr20	TOX2	targetR_639
chr20	GDAP1L1	targetR_640
chr20	RIMS4	targetR_641
chr20	SDC4	targetR_642
chr20	ZNF334	targetR_643
chr20	ZNF334	targetR_644
chr20	ZFAS1	targetR_645
chr20	PTGIS	targetR_646
chr20	NFATC2	targetR_647
chr20	NFATC2	targetR_648
chr20	SALL4	targetR_649
chr20	SALL4	targetR_650
chr20	RBM38	targetR_651
chr20	APCDD1L	targetR_652
chr20	APCDD1L	targetR_653
chr20	GNAS	targetR_654
chr20	PSMA7	targetR_655
chr20	LINC00659	targetR_656
chr20	LINC00659	targetR_657
chr20	SLC17A9	targetR_658
chr20	PTK6	targetR_659
chr20	PTK6	targetR_660
chr20	PRPF6	targetR_661
chr21	NCAM2	targetR_662
chr21	ADAMTS5	targetR_663
chr21	GRIK1	targetR_664
chr21	GRIK1	targetR_665
chr21	SIM2	targetR_666
chr21	SIM2	targetR_667
chr21	ERG	targetR_668
chr21	ERG	targetR_669
chr21	ERG	targetR_670
chr21	TMPRSS2	targetR_671
chr21	PDE9A	targetR_672
chr21	PDE9A	targetR_673
chr21	PDE9A	targetR_674
chr21	U2AF1,U2AF1L5	targetR_675
chr22	CLTCL1	targetR_676
chr22	DGCR8	targetR_677
chr22	AIFM3,LINC01637	targetR_678
chr22	AIFM3	targetR_679
chr22	AIFM3	targetR_680
chr22	DERL3,SMARCB1	targetR_681
chr22	OSBP2	targetR_682
chr22	SMTN	targetR_683
chr22	SMTN	targetR_684
chr22	SMTN	targetR_685
chr22	SMTN	targetR_686
chr22	SMTN	targetR_687
chr22	SMTN	targetR_688
chr22	SMTN	targetR_689
chr22	SMTN	targetR_690
chr22	SMTN	targetR_691
chr22	SMTN	targetR_692
chr22	PATZ1	targetR_693
chr22	MRTFA	targetR_694
chr22	MRTFA	targetR_695
chr22	PNPLA5	targetR_696
chr22	KIAA0930	targetR_697
chr3	CHL1,CHL1-AS2	targetR_698
chr3	CHL1,CHL1-AS2	targetR_699
chr3	GRM7	targetR_700
chr3	FANCD2	targetR_701
chr3	VHL	targetR_702
chr3	SLC6A11	targetR_703
chr3	PPARG	targetR_704
chr3	RAF1	targetR_705
chr3	FBLN2	targetR_706
chr3	PDCD6IP	targetR_707
chr3	PDCD6IP	targetR_708
chr3	ARPP21	targetR_709
chr3	MYD88	targetR_710
chr3	SNRK	targetR_711
chr3	MIR138-1	targetR_712
chr3	SETD2	targetR_713
chr3	BAP1	targetR_714
chr3	GNL3,PBRM1	targetR_715
chr3	FHIT	targetR_716
chr3	FHIT	targetR_717
chr3	FHIT	targetR_718
chr3	FEZF2	targetR_719
chr3	TAFA4	targetR_720
chr3	TAFA4	targetR_721
chr3	FRMD4B	targetR_722
chr3	MITF	targetR_723
chr3	FOXP1	targetR_724
chr3	ZNF717	targetR_725
chr3	TFG	targetR_726
chr3	CBLB	targetR_727
chr3	POLQ	targetR_728
chr3	GATA2,GATA2-AS1	targetR_729
chr3	GATA2-AS1	targetR_730
chr3	CPNE4	targetR_731
chr3	TMEM108	targetR_732
chr3	KY	targetR_733
chr3	STAG1	targetR_734
chr3	SOX14	targetR_735
chr3	SOX14	targetR_736
chr3	LINC01210	targetR_737
chr3	SPSB4	targetR_738
chr3	PAQR9	targetR_739
chr3	CHST2	targetR_740
chr3	CHST2	targetR_741
chr3	CHST2	targetR_742
chr3	CHST2	targetR_743
chr3	ZIC1	targetR_744
chr3	LOC440982	targetR_745
chr3	WWTR1,WWTR1-AS1	targetR_746
chr3	WWTR1	targetR_747
chr3	WWTR1	targetR_748
chr3	GMPS	targetR_749
chr3	KCNAB1	targetR_750
chr3	LOC100996447,MLF1	targetR_751
chr3	MECOM	targetR_752
chr3	MECOM	targetR_753
chr3	MECOM	targetR_754
chr3	GHSR	targetR_755
chr3	PEX5L	targetR_756
chr3	SOX2-OT	targetR_757
chr3	EIF4A2	targetR_758
chr3	SST	targetR_759
chr3	BCL6	targetR_760
chr3	BCL6	targetR_761
chr3	LPP,LPP-AS2	targetR_762
chr3	LPP,LPP-AS2	targetR_763
chr3	LPP	targetR_764
chr3	LPP	targetR_765
chr3	TP63	targetR_766
chr3	TP63	targetR_767
chr3	FGF12	targetR_768
chr3	FGF12	targetR_769
chr3	FGF12	targetR_770
chr3	FGF12,FGF12-AS2	targetR_771
chr3	TFRC	targetR_772
chr3	TM4SF19-TCTEX1D2	targetR_773
chr3	PIGZ	targetR_774
chr3	PIGZ	targetR_775
chr3	PIGZ	targetR_776
chr3	BDH1	targetR_777
chr4	STX18-AS1	targetR_778
chr4	SLIT2	targetR_779
chr4	SLIT2	targetR_780
chr4	KCNIP4	targetR_781
chr4	KCNIP4	targetR_782
chr4	RBPJ	targetR_783
chr4	LOC344967	targetR_784
chr4	RHOH	targetR_785
chr4	RHOH	targetR_786
chr4	APBB2	targetR_787
chr4	PHOX2B	targetR_788
chr4	KCTD8	targetR_789
chr4	KDR	targetR_790
chr4	KDR	targetR_791
chr4	JCHAIN	targetR_792
chr4	JCHAIN	targetR_793
chr4	BTC	targetR_794
chr4	BTC	targetR_795
chr4	BMP3	targetR_796
chr4	BMP3	targetR_797
chr4	BMP3	targetR_798
chr4	BMP3	targetR_799
chr4	BMP3	targetR_800
chr4	BMP3	targetR_801
chr4	BMP3	targetR_802
chr4	BMP3	targetR_803
chr4	BMP3	targetR_804
chr4	COL25A1	targetR_805
chr4	NEUROG2-AS1	targetR_806
chr4	PP12613,TMEM155	targetR_807
chr4	PP12613,TMEM155	targetR_808
chr4	MAML3	targetR_809
chr4	LOC729558,LRBA	targetR_810
chr4	LRBA,MAB21L2	targetR_811
chr4	FBXW7	targetR_812
chr4	FBXW7	targetR_813
chr4	FBXW7	targetR_814
chr4	SFRP2	targetR_815
chr4	GRIA2	targetR_816
chr4	GLRA3	targetR_817
chr4	CASP3,PRIMPOL	targetR_818
chr5	TERT	targetR_819
chr5	LINC01511	targetR_820
chr5	SLC6A3	targetR_821
chr5	SLC6A3	targetR_822
chr5	IRX4	targetR_823
chr5	IRX4	targetR_824
chr5	IRX4	targetR_825
chr5	IRX4	targetR_826
chr5	IRX4	targetR_827
chr5	LINC02114	targetR_828
chr5	CTD-2297D10.2	targetR_829
chr5	CTD-2297D10.2	targetR_830
chr5	CTNND2	targetR_831
chr5	FBXL7	targetR_832
chr5	MARCHF11	targetR_833
chr5	CDH10	targetR_834
chr5	CDH10	targetR_835
chr5	NPR3	targetR_836
chr5	LINC02120	targetR_837
chr5	WDR70	targetR_838
chr5	GDNF	targetR_839
chr5	LIFR	targetR_840
chr5	LIFR,LIFR-AS1	targetR_841
chr5	LIFR,LIFR-AS1	targetR_842
chr5	FGF10,FGF10-AS1	targetR_843
chr5	HCN1	targetR_844
chr5	MCIDAS	targetR_845
chr5	MIER3	targetR_846
chr5	MIER3	targetR_847
chr5	MIER3	targetR_848
chr5	AK6,RAD17,TAF9	targetR_849
chr5	LOC101929154	targetR_850
chr5	LOC101929154	targetR_851
chr5	NUDT12	targetR_852
chr5	CDO1	targetR_853
chr5	CDO1	targetR_854
chr5	LVRN	targetR_855
chr5	LVRN	targetR_856
chr5	ZNF608	targetR_857
chr5	PITX1	targetR_858
chr5	PITX1	targetR_859
chr5	FBXL21P	targetR_860
chr5	PCDHA1,PCDHA10,PCDHA11,PCDHA12,PCDHA13,PCDHA2,PCDHA3,PCDHA4,PCDHA5,PCDHA6,PCDHA7,PCDHA8,PCDHA9,PCDHAC1	targetR_861
chr5	PCDHGA1,PCDHGA10,PCDHGA11,PCDHGA12,PCDHGA2,PCDHGA3,PCDHGA4,PCDHGA5,PCDHGA6,PCDHGA7,PCDHGA8,PCDHGA9,PCDHGB1,PCDHGB2,PCDHGB3,PCDHGB4,PCDHGB5,PCDHGB6,PCDHGB7,PCDHGC3,PCDHGC4	targetR_862
chr5	PCDHGA1,PCDHGA10,PCDHGA11,PCDHGA12,PCDHGA2,PCDHGA3,PCDHGA4,PCDHGA5,PCDHGA6,PCDHGA7,PCDHGA8,PCDHGA9,PCDHGB1,PCDHGB2,PCDHGB3,PCDHGB4,PCDHGB5,PCDHGB6,PCDHGB7,PCDHGC3,PCDHGC4,PCDHGC5	targetR_863
chr5	ARHGAP26	targetR_864
chr5	MIR5197	targetR_865
chr5	SLC26A2	targetR_866
chr5	SLC26A2	targetR_867
chr5	SLC26A2	targetR_868
chr5	SLC26A2	targetR_869
chr5	CSF1R	targetR_870
chr5	CSF1R	targetR_871
chr5	CSF1R	targetR_872
chr5	CDX1	targetR_873
chr5	CDX1	targetR_874
chr5	CD74	targetR_875
chr5	SYNPO	targetR_876
chr5	HAND1	targetR_877
chr5	HAND1	targetR_878
chr5	HAND1	targetR_879
chr5	HAND1	targetR_880
chr5	HAND1	targetR_881
chr5	SGCD	targetR_882
chr5	EBF1	targetR_883
chr5	ADRA1B	targetR_884
chr5	PWWP2A	targetR_885
chr5	TLX3	targetR_886
chr5	TLX3	targetR_887
chr5	SMIM23	targetR_888
chr5	FGFR4	targetR_889
chr5	FGFR4	targetR_890
chr5	NSD1	targetR_891
chr5	NSD1	targetR_892
chr5	F12	targetR_893
chr5	FLT4	targetR_894
chr6	IRF4	targetR_895
chr6	IRF4	targetR_896
chr6	IRF4	targetR_897
chr6	FAM50B	targetR_898
chr6	LOC101928253	targetR_899
chr6	H4C6	targetR_900
chr6	LINC01012	targetR_901
chr6	GPX5	targetR_902
chr6	TRIM27	targetR_903
chr6	HLA-A	targetR_904
chr6	IER3	targetR_905
chr6	SFTA2	targetR_906
chr6	SFTA2	targetR_907
chr6	SFTA2	targetR_908
chr6	C6orf15	targetR_909
chr6	POU5F1	targetR_910
chr6	POU5F1	targetR_911
chr6	POU5F1	targetR_912
chr6	LOC100287329	targetR_913
chr6	LY6G6F,LY6G6F-LY6G6D	targetR_914
chr6	LY6G6F,LY6G6F-LY6G6D	targetR_915
chr6	SRSF3	targetR_916
chr6	SRSF3	targetR_917
chr6	PANDAR	targetR_918
chr6	PIM1	targetR_919
chr6	NCR2	targetR_920
chr6	FOXP4	targetR_921
chr6	MDFI	targetR_922
chr6	MDFI	targetR_923
chr6	CCND3	targetR_924
chr6	HSP90AB1	targetR_925
chr6	TFAP2D	targetR_926
chr6	HCRTR2	targetR_927
chr6	LINC00472,LINC01626	targetR_928
chr6	SNAP91	targetR_929
chr6	HTR1E	targetR_930
chr6	EPHA7	targetR_931
chr6	PNKY	targetR_932
chr6	SIM1	targetR_933
chr6	SIM1	targetR_934
chr6	PRDM1	targetR_935
chr6	NR2E1	targetR_936
chr6	METTL24	targetR_937
chr6	FAM162B	targetR_938
chr6	FAM162B	targetR_939
chr6	ROS1	targetR_940
chr6	SLC35F1	targetR_941
chr6	RSPO3	targetR_942
chr6	EYA4	targetR_943
chr6	EYA4	targetR_944
chr6	TCF21	targetR_945
chr6	SGK1	targetR_946
chr6	BCLAF1	targetR_947
chr6	TNFAIP3	targetR_948
chr6	ARID1B,LOC115308161	targetR_949
chr6	SLC22A2	targetR_950
chr6	SLC22A2	targetR_951
chr6	SLC22A2	targetR_952
chr6	SLC22A2	targetR_953
chr6	LINC00473	targetR_954
chr6	LINC00473	targetR_955
chr6	RPS6KA2	targetR_956
chr6	CEP43	targetR_957
chr6	AFDN	targetR_958
chr7	LOC102723672	targetR_959
chr7	DNAAF5	targetR_960
chr7	RAC1	targetR_961
chr7	LOC100505938	targetR_962
chr7	NXPH1	targetR_963
chr7	TWIST1	targetR_964
chr7	DNAH11	targetR_965
chr7	LOC100506178	targetR_966
chr7	NPY	targetR_967
chr7	NPY	targetR_968
chr7	OSBPL3	targetR_969
chr7	HOXA11	targetR_970
chr7	HOXA13	targetR_971
chr7	HOTTIP	targetR_972
chr7	PDE1C	targetR_973
chr7	FKBP9	targetR_974
chr7	FKBP9	targetR_975
chr7	GPR141	targetR_976
chr7	SFRP4	targetR_977
chr7	AMPH	targetR_978
chr7	YAE1	targetR_979
chr7	INHBA,INHBA-AS1	targetR_980
chr7	MYO1G	targetR_981
chr7	IKZF1	targetR_982
chr7	IKZF1	targetR_983
chr7	VSTM2A	targetR_984
chr7	NUPR2	targetR_985
chr7	SBDS	targetR_986
chr7	GALNT17	targetR_987
chr7	ELN	targetR_988
chr7	LAT2	targetR_989
chr7	MAGI2-AS3	targetR_990
chr7	GRM3	targetR_991
chr7	LOC102723885,SRI	targetR_992
chr7	SRI	targetR_993
chr7	SRI	targetR_994
chr7	SRI	targetR_995
chr7	SRI	targetR_996
chr7	AKAP9	targetR_997
chr7	CDK6	targetR_998
chr7	TFPI2	targetR_999
chr7	TFPI2	targetR_1000
chr7	LOC105375401	targetR_1001
chr7	DLX5	targetR_1002
chr7	DLX5	targetR_1003
chr7	NPTX2	targetR_1004
chr7	RELN	targetR_1005
chr7	PIK3CG	targetR_1006
chr7	PIK3CG	targetR_1007
chr7	SLC26A3	targetR_1008
chr7	SLC26A3	targetR_1009
chr7	COMETT	targetR_1010
chr7	FEZF1	targetR_1011
chr7	FEZF1,FEZF1-AS1	targetR_1012
chr7	FEZF1,FEZF1-AS1	targetR_1013
chr7	FEZF1-AS1	targetR_1014
chr7	FAM71F2	targetR_1015
chr7	SMO	targetR_1016
chr7	CPA5,LOC105375504	targetR_1017
chr7	CHRM2,LOC349160	targetR_1018
chr7	CREB3L2	targetR_1019
chr7	BRAF	targetR_1020
chr7	FAM131B	targetR_1021
chr7	CNTNAP2	targetR_1022
chr7	KRBA1	targetR_1023
chr7	WDR86,WDR86-AS1	targetR_1024
chr7	PRKAG2	targetR_1025
chr7	KMT2C	targetR_1026
chr7	EN2	targetR_1027
chr7	RBM33	targetR_1028
chr7	UBE3C	targetR_1029
chr7	PTPRN2	targetR_1030
chr7	PTPRN2	targetR_1031
chr7	WDR60	targetR_1032
chr8	ARHGEF10	targetR_1033
chr8	C8orf49	targetR_1034
chr8	TUSC3	targetR_1035
chr8	MTMR7	targetR_1036
chr8	CSGALNACT1	targetR_1037
chr8	SNORD3F	targetR_1038
chr8	LEPROTL1	targetR_1039
chr8	LEPROTL1	targetR_1040
chr8	NRG1	targetR_1041
chr8	NRG1	targetR_1042
chr8	NRG1	targetR_1043
chr8	NRG1	targetR_1044
chr8	NSD3	targetR_1045
chr8	NSD3	targetR_1046
chr8	SFRP1	targetR_1047
chr8	ANK1	targetR_1048
chr8	ANK1	targetR_1049
chr8	ANK1	targetR_1050
chr8	ANK1	targetR_1051
chr8	ANK1	targetR_1052
chr8	ANK1	targetR_1053
chr8	KAT6A,LOC105379393	targetR_1054
chr8	IKBKB	targetR_1055
chr8	OPRK1	targetR_1056
chr8	RGS20	targetR_1057
chr8	SOX17	targetR_1058
chr8	RP1	targetR_1059
chr8	XKR4	targetR_1060
chr8	XKR4	targetR_1061
chr8	PLAG1	targetR_1062
chr8	ADHFE1	targetR_1063
chr8	TCF24	targetR_1064
chr8	TCF24	targetR_1065
chr8	TCF24	targetR_1066
chr8	TCF24	targetR_1067
chr8	PREX2	targetR_1068
chr8	C8orf34,C8orf34-AS1	targetR_1069
chr8	PRDM14	targetR_1070
chr8	PRDM14	targetR_1071
chr8	PRDM14	targetR_1072
chr8	MSC,MSC-AS1	targetR_1073
chr8	MSC,MSC-AS1	targetR_1074
chr8	LOC392232	targetR_1075
chr8	ZFHX4,ZFHX4-AS1	targetR_1076
chr8	LOC101927040	targetR_1077
chr8	MIR378D2	targetR_1078
chr8	PLEKHF2	targetR_1079
chr8	GDF6	targetR_1080
chr8	GDF6	targetR_1081
chr8	GDF6	targetR_1082
chr8	GDF6	targetR_1083
chr8	SDC2	targetR_1084
chr8	SDC2	targetR_1085
chr8	SDC2	targetR_1086
chr8	SDC2	targetR_1087
chr8	SDC2	targetR_1088
chr8	SDC2	targetR_1089
chr8	SDC2	targetR_1090
chr8	SDC2	targetR_1091
chr8	SDC2	targetR_1092
chr8	SDC2	targetR_1093
chr8	SDC2	targetR_1094
chr8	SDC2	targetR_1095
chr8	SDC2	targetR_1096
chr8	SDC2	targetR_1097
chr8	SDC2	targetR_1098
chr8	SDC2	targetR_1099
chr8	SDC2	targetR_1100
chr8	SDC2	targetR_1101
chr8	SDC2	targetR_1102
chr8	SDC2	targetR_1103
chr8	SDC2	targetR_1104
chr8	SDC2	targetR_1105
chr8	COX6C	targetR_1106
chr8	UBR5	targetR_1107
chr8	RIMS2	targetR_1108
chr8	RSPO2	targetR_1109
chr8	RSPO2	targetR_1110
chr8	EIF3E	targetR_1111
chr8	CSMD3	targetR_1112
chr8	AARD	targetR_1113
chr8	ADCY8	targetR_1114
chr8	NDRG1	targetR_1115
chr8	NDRG1	targetR_1116
chr8	FAM135B	targetR_1117
chr8	FAM135B	targetR_1118
chr8	MIR1302-7	targetR_1119
chr8	LY6H	targetR_1120
chr8	ARHGAP39	targetR_1121
chr9	DMRT1	targetR_1122
chr9	JAK2	targetR_1123
chr9	CD274	targetR_1124
chr9	PDCD1LG2	targetR_1125
chr9	PDCD1LG2	targetR_1126
chr9	PTPRD	targetR_1127
chr9	PTPRD	targetR_1128
chr9	PTPRD-AS2	targetR_1129
chr9	NFIB	targetR_1130
chr9	NFIB	targetR_1131
chr9	NFIB	targetR_1132
chr9	TMEM215	targetR_1133
chr9	HRCT1	targetR_1134
chr9	PAX5	targetR_1135
chr9	SYK	targetR_1136
chr9	SYK	targetR_1137
chr9	SYK	targetR_1138
chr9	CENPP,OMD	targetR_1139
chr9	TAL2	targetR_1140
chr9	SLC46A2	targetR_1141
chr9	LOC101928748	targetR_1142
chr9	CNTRL	targetR_1143
chr9	PPP6C	targetR_1144
chr9	ABL1	targetR_1145
chr9	NUP214	targetR_1146
chr9	NUP214	targetR_1147
chr9	NUP214	targetR_1148
chr9	NUP214	targetR_1149
chr9	RALGDS	targetR_1150
chr9	BRD3	targetR_1151
chr9	BRD3	targetR_1152
chr9	OLFM1	targetR_1153
chr9	KCNT1	targetR_1154
chr9	AGPAT2	targetR_1155
chr9	TMEM141	targetR_1156
chr9	TMEM141	targetR_1157
chr9	NRARP	targetR_1158
chr9	ENTPD8	targetR_1159
chr9	EHMT1	targetR_1160
chr9	CACNA1B,LOC100133077	targetR_1161

[truncated: 5 more sheets: Table S10, Table S11, Table S12, Table S13, Table S14]
